# Supplementary material for: 3α-Hydr­oxy-N-(3-hydroxy­prop­yl)-5β-cholan-24-amide
Source: Acta Crystallogr Sect E Struct Rep Online. 2009 Feb 28;65(Pt 3):o650. doi: 10.1107/S1600536809006862 (PMC2968534; doi:10.1107/S1600536809006862)
Supplement: Supplementary file 1 [file e-65-0o650-sup1.cif]

##############################################################################
###                                                                        ###
###        Electronic paper (Acta Crystallographica Section E)             ###
###                                                                        ###
##############################################################################
#                                                                            #
# This CIF contains the data in a paper accepted for publication in Acta     #
# Crystallographica Section E. It conforms to the requirements of Notes      #
# for Authors for Section E, and has been peer reviewed under the auspices   #
# of the IUCr Commission on Journals.                                        #
#                                                                            #
# Full details of the Crystallographic Information File format               #
# are given in the paper "The Crystallographic Information File (CIF):       #
# a New Standard Archive File for Crystallography" by S. R. Hall, F. H.      #
# Allen and I. D. Brown [Acta Cryst. (1991), A47, 655-685].                  #
#                                                                            #
# The current version of the core CIF dictionary is obtainable from          #
# ftp://ftp.iucr.org/pub/cif_core.dic. The current version number is 2.4.    #
#                                                                            #
# Software is freely available for graphical display of the structure(s) in  #
# this CIF.  For information consult the CIF home page http://www.iucr.org/  #
# cif/home.html                                                              #
#                                                                            #
# This file may be used for bona fide research purposes within the           #
# scientific community so long as proper attribution is given to the journal # 
# article from which it was obtained.                                        #
#                                                                            #
##############################################################################
                                             
data_global
_audit_creation_method     'SHELXL-97 with enCIFer 1.3'
_journal_date_recd_electronic     2009-02-20
_journal_date_accepted     2009-02-24
_journal_name_full     'Acta Crystallographica, Section E'
_journal_year     2009
_journal_volume     65
_journal_issue      3
_journal_page_first     o650
_journal_page_last     o650
_journal_paper_category     QO
_journal_coeditor_code     IS2393
_publ_contact_author_name     'Arto Valkonen'
_publ_contact_author_address
;
  University of Jyv\"askyl\"a
  Department of Chemistry
  P. O. Box 35
  FIN-40014 Jyv\"askyl\"a
  Finland
;
_publ_contact_author_email     arto.m.valkonen@jyu.fi
_publ_contact_author_fax     '+358 14 260 2501'
_publ_contact_author_phone     '+358 14 260 2670'
_publ_section_title
;
3\a-Hydroxy-<i>N</i>-(3-hydroxypropyl)-5\b-cholan-24-amide
;
loop_
    _publ_author_name
    _publ_author_footnote
    _publ_author_address
    'Valkonen, Arto' .
; University of Jyv\"askyl\"a
  Department of Chemistry
  PO Box 35
  FIN-40014 Jyv\"askyl\"a
  Finland
;
    'Koivukorpi, Juha' .
; University of Jyv\"askyl\"a
  Department of Chemistry
  PO Box 35
  FIN-40014 Jyv\"askyl\"a
  Finland
;
    'Lahtinen, Manu' .
; University of Jyv\"askyl\"a
  Department of Chemistry
  PO Box 35
  FIN-40014 Jyv\"askyl\"a
  Finland
;
    'Kolehmainen, Erkki' .
; University of Jyv\"askyl\"a
  Department of Chemistry
  PO Box 35
  FIN-40014 Jyv\"askyl\"a
  Finland
;
data_I
_audit_creation_method     SHELXL-97
_chemical_name_systematic
;
3\a-Hydroxy-<i>N</i>-(3-hydroxypropyl)-5\b-cholan-24-amide
;
_chemical_name_common     'N-(3-Hydroxypropyl) lithocholamide'
_chemical_formula_moiety     'C27 H47 N O3'
_chemical_formula_sum     'C27 H47 N O3'
_chemical_formula_iupac     'C27 H47 N O3'
_chemical_formula_weight     433.66
_chemical_melting_point     ?
_chemical_melting_point_gt     459
_chemical_melting_point_lt     461
_symmetry_cell_setting     monoclinic
_symmetry_space_group_name_H-M     'P 21'
_symmetry_space_group_name_Hall     'P 2yb'
loop_
    _symmetry_equiv_pos_as_xyz
    'x, y, z'
    '-x, y+1/2, -z'
_cell_length_a     11.4462(5)
_cell_length_b     7.5998(3)
_cell_length_c     14.3286(6)
_cell_angle_alpha     90.00
_cell_angle_beta     102.055(2)
_cell_angle_gamma     90.00
_cell_volume     1218.94(9)
_cell_formula_units_Z     2
_cell_measurement_reflns_used     4982
_cell_measurement_theta_min     0.407
_cell_measurement_theta_max     28.283
_cell_measurement_temperature     123(2)
_exptl_crystal_description     block
_exptl_crystal_colour     colourless
_exptl_crystal_size_max     0.30
_exptl_crystal_size_mid     0.10
_exptl_crystal_size_min     0.06
_exptl_crystal_density_diffrn     1.182
_exptl_crystal_density_meas     ?
_exptl_crystal_density_method     'not measured'
_exptl_crystal_F_000     480
_exptl_absorpt_coefficient_mu     0.075
_exptl_absorpt_correction_type     none
_exptl_absorpt_process_details     ?
_exptl_absorpt_correction_T_min     ?
_exptl_absorpt_correction_T_max     ?
_exptl_special_details
;
;
_diffrn_ambient_temperature     123(2)
_diffrn_radiation_type     MoK\a
_diffrn_radiation_wavelength     0.71073
_diffrn_radiation_source     'fine-focus sealed tube'
_diffrn_radiation_monochromator     graphite
_diffrn_measurement_device_type     'Bruker Kappa APEXII'
_diffrn_measurement_method     '\f and \w'
_diffrn_detector_area_resol_mean     9
_diffrn_reflns_number     9113
_diffrn_reflns_av_R_equivalents     0.0905
_diffrn_reflns_av_sigmaI/netI     0.0878
_diffrn_reflns_theta_min     2.08
_diffrn_reflns_theta_max     28.00
_diffrn_reflns_theta_full     28.00
_diffrn_measured_fraction_theta_max     0.997
_diffrn_measured_fraction_theta_full     0.997
_diffrn_reflns_limit_h_min     -15
_diffrn_reflns_limit_h_max     15
_diffrn_reflns_limit_k_min     -8
_diffrn_reflns_limit_k_max     10
_diffrn_reflns_limit_l_min     -16
_diffrn_reflns_limit_l_max     18
_diffrn_standards_number     ?
_diffrn_standards_interval_count     ?
_diffrn_standards_interval_time     ?
_diffrn_standards_decay_%     ?
_refine_special_details
;
Refinement of <i>F</i>^2^ against ALL reflections. The weighted <i>R</i>-factor
<i>wR</i> and goodness of fit <i>S</i> are based on <i>F</i>^2^, conventional
<i>R</i>-factors <i>R</i> are based on <i>F</i>, with <i>F</i> set to zero for
negative <i>F</i>^2^. The threshold expression of <i>F</i>^2^ >
\s(<i>F</i>^2^) is used only for calculating <i>R</i>-factors(gt) <i>etc</i>.
and is not relevant to the choice of reflections for refinement.
<i>R</i>-factors based on <i>F</i>^2^ are statistically about twice as large
as those based on <i>F</i>, and <i>R</i>- factors based on ALL data will be
even larger.
;
_reflns_number_total     3155
_reflns_number_gt     2207
_reflns_threshold_expression     I>2\s(I)
_refine_ls_structure_factor_coef     Fsqd
_refine_ls_matrix_type     full
_refine_ls_R_factor_all     0.1093
_refine_ls_R_factor_gt     0.0673
_refine_ls_wR_factor_gt     0.1184
_refine_ls_wR_factor_ref     0.1347
_refine_ls_goodness_of_fit_ref     1.050
_refine_ls_restrained_S_all     1.050
_refine_ls_number_reflns     3155
_refine_ls_number_parameters     289
_refine_ls_number_restraints     4
_refine_ls_hydrogen_treatment     mixed
_refine_ls_weighting_scheme     calc
_refine_ls_weighting_details
         'calc w=1/[\s^2^(Fo^2^)+(0.0324P)^2^+0.9968P] where P=(Fo^2^+2Fc^2^)/3'
_atom_sites_solution_hydrogens     geom
_atom_sites_solution_primary     direct
_atom_sites_solution_secondary     difmap
_refine_ls_shift/su_max     0.000
_refine_ls_shift/su_mean     0.000
_refine_diff_density_max     0.322
_refine_diff_density_min     -0.320
_refine_ls_extinction_method     none
_refine_ls_extinction_coef     ?
loop_
    _atom_type_symbol
    _atom_type_description
    _atom_type_scat_dispersion_real
    _atom_type_scat_dispersion_imag
    _atom_type_scat_source
    'C' 'C' 0.0033 0.0000
                         'International Tables Vol C Tables 4.2.6.8 and 6.1.1.4'
    'H' 'H' 0.0000 0.0000
                         'International Tables Vol C Tables 4.2.6.8 and 6.1.1.4'
    'N' 'N' 0.0061 0.0000
                         'International Tables Vol C Tables 4.2.6.8 and 6.1.1.4'
    'O' 'O' 0.0106 0.0000
                         'International Tables Vol C Tables 4.2.6.8 and 6.1.1.4'
_computing_data_collection     'COLLECT (Bruker, 2008)'
_computing_cell_refinement     'DENZO-SMN (Otwinowski & Minor, 1997)'
_computing_data_reduction     'DENZO-SMN (Otwinowski & Minor, 1997)'
_computing_structure_solution     'SIR2002 (Burla <i>et al.</i>,  2003)'
_computing_structure_refinement     'SHELXL97 (Sheldrick, 2008)'
_computing_molecular_graphics     'ORTEP-3 (Farrugia, 1997)'
_computing_publication_material
           'SHELXL97 (Sheldrick, 2008) and Mercury (Macrae <i>et al.</i>, 2006)'
loop_
    _atom_site_type_symbol
    _atom_site_label
    _atom_site_fract_x
    _atom_site_fract_y
    _atom_site_fract_z
    _atom_site_U_iso_or_equiv
    _atom_site_adp_type
    _atom_site_calc_flag
    _atom_site_refinement_flags
    _atom_site_occupancy
    _atom_site_disorder_assembly
    _atom_site_disorder_group
    O O3 0.1237(2) 0.3301(5) 0.2779(2) 0.0286(7) Uani d D 1 . .
    H H3O 0.098(4) 0.433(4) 0.267(4) 0.043 Uiso d D 1 . .
    O O24 0.9728(3) 0.1814(4) -0.2630(2) 0.0254(7) Uani d . 1 . .
    O O27 1.1324(3) 0.1259(5) -0.3848(2) 0.0321(8) Uani d D 1 . .
    H H27O 1.076(3) 0.128(8) -0.354(3) 0.048 Uiso d D 1 . .
    N N24 0.9619(3) 0.4638(5) -0.3142(2) 0.0228(8) Uani d D 1 . .
    H H24 0.961(4) 0.576(3) -0.296(3) 0.027 Uiso d D 1 . .
    C C1 0.4412(3) 0.4854(6) 0.3733(3) 0.0174(9) Uani d . 1 . .
    H H1A 0.4387 0.4852 0.4419 0.021 Uiso calc R 1 . .
    H H1B 0.4853 0.5920 0.3608 0.021 Uiso calc R 1 . .
    C C2 0.3124(4) 0.4976(6) 0.3147(3) 0.0194(9) Uani d . 1 . .
    H H2A 0.2734 0.6048 0.3329 0.023 Uiso calc R 1 . .
    H H2B 0.3132 0.5051 0.2459 0.023 Uiso calc R 1 . .
    C C3 0.2436(3) 0.3357(6) 0.3338(3) 0.0208(8) Uani d . 1 . .
    H H3 0.2402 0.3336 0.4030 0.025 Uiso calc R 1 . .
    C C4 0.3066(4) 0.1691(5) 0.3105(3) 0.0171(9) Uani d . 1 . .
    H H4A 0.2625 0.0651 0.3264 0.021 Uiso calc R 1 . .
    H H4B 0.3044 0.1660 0.2411 0.021 Uiso calc R 1 . .
    C C5 0.4362(4) 0.1573(6) 0.3644(3) 0.0179(9) Uani d . 1 . .
    H H5 0.4350 0.1483 0.4338 0.021 Uiso calc R 1 . .
    C C6 0.4926(4) -0.0133(6) 0.3366(3) 0.0209(9) Uani d . 1 . .
    H H6A 0.5668 -0.0375 0.3843 0.025 Uiso calc R 1 . .
    H H6B 0.4368 -0.1121 0.3386 0.025 Uiso calc R 1 . .
    C C7 0.5222(4) -0.0058(6) 0.2371(3) 0.0197(9) Uani d . 1 . .
    H H7A 0.5658 -0.1139 0.2264 0.024 Uiso calc R 1 . .
    H H7B 0.4471 -0.0016 0.1883 0.024 Uiso calc R 1 . .
    C C8 0.5982(4) 0.1547(5) 0.2259(3) 0.0150(8) Uani d . 1 . .
    H H8 0.6760 0.1446 0.2729 0.018 Uiso calc R 1 . .
    C C9 0.5346(3) 0.3249(6) 0.2484(2) 0.0149(7) Uani d . 1 . .
    H H9 0.4543 0.3255 0.2044 0.018 Uiso calc R 1 . .
    C C10 0.5113(3) 0.3215(6) 0.3519(3) 0.0162(8) Uani d . 1 . .
    C C11 0.5986(4) 0.4930(6) 0.2267(3) 0.0193(9) Uani d . 1 . .
    H H11A 0.6721 0.5084 0.2765 0.023 Uiso calc R 1 . .
    H H11B 0.5461 0.5952 0.2303 0.023 Uiso calc R 1 . .
    C C12 0.6329(4) 0.4923(6) 0.1274(3) 0.0205(9) Uani d . 1 . .
    H H12A 0.5593 0.4972 0.0769 0.025 Uiso calc R 1 . .
    H H12B 0.6810 0.5983 0.1213 0.025 Uiso calc R 1 . .
    C C13 0.7040(3) 0.3283(6) 0.1135(2) 0.0150(7) Uani d . 1 . .
    C C14 0.6243(4) 0.1675(5) 0.1261(3) 0.0153(9) Uani d . 1 . .
    H H14 0.5458 0.1856 0.0812 0.018 Uiso calc R 1 . .
    C C15 0.6835(4) 0.0112(5) 0.0885(3) 0.0210(9) Uani d . 1 . .
    H H15A 0.6244 -0.0823 0.0652 0.025 Uiso calc R 1 . .
    H H15B 0.7478 -0.0382 0.1388 0.025 Uiso calc R 1 . .
    C C16 0.7354(4) 0.0897(6) 0.0050(3) 0.0198(9) Uani d . 1 . .
    H H16A 0.8204 0.0563 0.0120 0.024 Uiso calc R 1 . .
    H H16B 0.6904 0.0452 -0.0571 0.024 Uiso calc R 1 . .
    C C17 0.7229(3) 0.2934(5) 0.0104(3) 0.0161(9) Uani d . 1 . .
    H H17 0.6474 0.3272 -0.0349 0.019 Uiso calc R 1 . .
    C C18 0.8249(3) 0.3242(7) 0.1850(3) 0.0213(8) Uani d . 1 . .
    H H18A 0.8689 0.2179 0.1745 0.032 Uiso calc R 1 . .
    H H18B 0.8112 0.3237 0.2502 0.032 Uiso calc R 1 . .
    H H18C 0.8717 0.4284 0.1757 0.032 Uiso calc R 1 . .
    C C19 0.6294(3) 0.3191(7) 0.4273(3) 0.0219(8) Uani d . 1 . .
    H H19A 0.6765 0.4238 0.4196 0.033 Uiso calc R 1 . .
    H H19B 0.6749 0.2132 0.4189 0.033 Uiso calc R 1 . .
    H H19C 0.6117 0.3188 0.4914 0.033 Uiso calc R 1 . .
    C C20 0.8261(4) 0.3916(6) -0.0206(3) 0.0201(9) Uani d . 1 . .
    H H20 0.9017 0.3593 0.0250 0.024 Uiso calc R 1 . .
    C C21 0.8120(5) 0.5929(6) -0.0172(3) 0.0309(11) Uani d . 1 . .
    H H21A 0.8052 0.6285 0.0472 0.046 Uiso calc R 1 . .
    H H21B 0.7400 0.6286 -0.0631 0.046 Uiso calc R 1 . .
    H H21C 0.8820 0.6495 -0.0336 0.046 Uiso calc R 1 . .
    C C22 0.8381(3) 0.3326(7) -0.1215(3) 0.0200(8) Uani d . 1 . .
    H H22A 0.8413 0.2025 -0.1234 0.024 Uiso calc R 1 . .
    H H22B 0.7663 0.3710 -0.1684 0.024 Uiso calc R 1 . .
    C C23 0.9502(4) 0.4082(6) -0.1506(3) 0.0221(9) Uani d . 1 . .
    H H23A 0.9454 0.5382 -0.1518 0.027 Uiso calc R 1 . .
    H H23B 1.0219 0.3740 -0.1025 0.027 Uiso calc R 1 . .
    C C24 0.9626(3) 0.3426(6) -0.2473(3) 0.0198(8) Uani d . 1 . .
    C C25 0.9603(4) 0.4214(6) -0.4139(3) 0.0265(10) Uani d . 1 . .
    H H25A 0.9074 0.5057 -0.4555 0.032 Uiso calc R 1 . .
    H H25B 0.9265 0.3021 -0.4280 0.032 Uiso calc R 1 . .
    C C26 1.0851(4) 0.4280(6) -0.4374(3) 0.0312(11) Uani d . 1 . .
    H H26A 1.0780 0.3998 -0.5058 0.037 Uiso calc R 1 . .
    H H26B 1.1165 0.5493 -0.4269 0.037 Uiso calc R 1 . .
    C C27 1.1732(4) 0.3029(7) -0.3787(3) 0.0268(11) Uani d . 1 . .
    H H27A 1.2496 0.3091 -0.4006 0.032 Uiso calc R 1 . .
    H H27B 1.1888 0.3408 -0.3111 0.032 Uiso calc R 1 . .
loop_
    _atom_site_aniso_label
    _atom_site_aniso_U_11
    _atom_site_aniso_U_22
    _atom_site_aniso_U_33
    _atom_site_aniso_U_12
    _atom_site_aniso_U_13
    _atom_site_aniso_U_23
    O3 0.0175(14) 0.0220(15) 0.0440(18) -0.0023(16) 0.0010(12) -0.0018(17)
    O24 0.0259(16) 0.0213(17) 0.0316(17) -0.0016(15) 0.0119(13) -0.0033(15)
    O27 0.0307(18) 0.037(2) 0.0309(18) 0.0040(16) 0.0128(14) -0.0078(15)
    N24 0.0225(18) 0.025(2) 0.0227(18) 0.0037(17) 0.0092(15) 0.0037(17)
    C1 0.018(2) 0.020(2) 0.0136(19) -0.0009(19) 0.0023(16) -0.0057(17)
    C2 0.020(2) 0.016(2) 0.023(2) 0.0025(19) 0.0064(17) -0.0003(19)
    C3 0.0142(17) 0.023(2) 0.025(2) 0.001(2) 0.0027(15) 0.001(2)
    C4 0.018(2) 0.012(2) 0.024(2) -0.0014(18) 0.0083(16) -0.0031(18)
    C5 0.020(2) 0.017(2) 0.019(2) 0.0024(19) 0.0081(17) 0.0027(17)
    C6 0.024(2) 0.014(2) 0.027(2) 0.0026(19) 0.0114(17) 0.0054(18)
    C7 0.020(2) 0.015(2) 0.025(2) 0.0020(19) 0.0076(17) 0.0019(18)
    C8 0.015(2) 0.012(2) 0.018(2) 0.0003(18) 0.0032(16) 0.0004(17)
    C9 0.0143(17) 0.0155(18) 0.0154(18) 0.000(2) 0.0040(14) -0.0013(19)
    C10 0.0186(18) 0.0147(18) 0.0159(18) 0.000(2) 0.0047(15) 0.0007(18)
    C11 0.026(2) 0.012(2) 0.024(2) -0.003(2) 0.0116(18) -0.0034(19)
    C12 0.027(2) 0.018(2) 0.018(2) -0.001(2) 0.0094(18) 0.0033(18)
    C13 0.0155(17) 0.0169(18) 0.0135(17) -0.001(2) 0.0052(14) -0.0002(18)
    C14 0.018(2) 0.009(2) 0.018(2) -0.0027(18) 0.0027(16) 0.0016(17)
    C15 0.031(2) 0.014(2) 0.020(2) -0.0002(19) 0.0091(18) 0.0006(17)
    C16 0.024(2) 0.016(2) 0.021(2) 0.0014(18) 0.0076(18) 0.0016(17)
    C17 0.0156(18) 0.019(2) 0.0130(18) -0.0013(18) 0.0007(14) 0.0009(16)
    C18 0.0200(18) 0.024(2) 0.0191(19) -0.003(2) 0.0031(15) -0.003(2)
    C19 0.0180(18) 0.025(2) 0.022(2) 0.003(2) 0.0018(15) 0.001(2)
    C20 0.023(2) 0.023(2) 0.016(2) -0.0030(18) 0.0072(17) 0.0012(16)
    C21 0.044(3) 0.023(2) 0.031(3) -0.013(2) 0.022(2) -0.007(2)
    C22 0.0204(18) 0.021(2) 0.0191(19) 0.004(2) 0.0053(15) 0.0011(19)
    C23 0.019(2) 0.026(2) 0.023(2) -0.0045(19) 0.0084(18) -0.0023(18)
    C24 0.0152(18) 0.024(2) 0.021(2) -0.001(2) 0.0050(15) -0.004(2)
    C25 0.022(2) 0.032(3) 0.024(2) 0.008(2) 0.0022(18) 0.0090(19)
    C26 0.039(3) 0.034(3) 0.025(2) 0.003(2) 0.015(2) 0.004(2)
    C27 0.0182(19) 0.042(3) 0.021(2) -0.005(2) 0.0055(16) -0.004(2)
_geom_special_details
;
All e.s.d.'s (except the e.s.d. in the dihedral angle between two l.s. planes)
are estimated using the full covariance matrix. The cell e.s.d.'s are taken
into account individually in the estimation of e.s.d.'s in distances, angles
and torsion angles; correlations between e.s.d.'s in cell parameters are only
used when they are defined by crystal symmetry. An approximate (isotropic)
treatment of cell e.s.d.'s is used for estimating e.s.d.'s involving l.s.
planes.
;
loop_
    _geom_bond_atom_site_label_1
    _geom_bond_atom_site_label_2
    _geom_bond_site_symmetry_2
    _geom_bond_distance
    _geom_bond_publ_flag
    O3 C3 . 1.438(4) ?
    O3 H3O . 0.84(2) ?
    O24 C24 . 1.256(5) ?
    O27 C27 . 1.420(6) ?
    O27 H27O . 0.86(4) ?
    N24 C24 . 1.328(6) ?
    N24 C25 . 1.460(5) ?
    N24 H24 . 0.89(2) ?
    C1 C2 . 1.539(5) ?
    C1 C10 . 1.546(6) ?
    C1 H1A . 0.9900 ?
    C1 H1B . 0.9900 ?
    C2 C3 . 1.516(6) ?
    C2 H2A . 0.9900 ?
    C2 H2B . 0.9900 ?
    C3 C4 . 1.528(6) ?
    C3 H3 . 1.0000 ?
    C4 C5 . 1.525(5) ?
    C4 H4A . 0.9900 ?
    C4 H4B . 0.9900 ?
    C5 C6 . 1.537(6) ?
    C5 C10 . 1.546(6) ?
    C5 H5 . 1.0000 ?
    C6 C7 . 1.534(5) ?
    C6 H6A . 0.9900 ?
    C6 H6B . 0.9900 ?
    C7 C8 . 1.526(5) ?
    C7 H7A . 0.9900 ?
    C7 H7B . 0.9900 ?
    C8 C14 . 1.524(5) ?
    C8 C9 . 1.551(5) ?
    C8 H8 . 1.0000 ?
    C9 C11 . 1.537(6) ?
    C9 C10 . 1.562(5) ?
    C9 H9 . 1.0000 ?
    C10 C19 . 1.544(5) ?
    C11 C12 . 1.553(5) ?
    C11 H11A . 0.9900 ?
    C11 H11B . 0.9900 ?
    C12 C13 . 1.524(6) ?
    C12 H12A . 0.9900 ?
    C12 H12B . 0.9900 ?
    C13 C18 . 1.541(5) ?
    C13 C14 . 1.558(6) ?
    C13 C17 . 1.559(5) ?
    C14 C15 . 1.520(6) ?
    C14 H14 . 1.0000 ?
    C15 C16 . 1.561(5) ?
    C15 H15A . 0.9900 ?
    C15 H15B . 0.9900 ?
    C16 C17 . 1.558(6) ?
    C16 H16A . 0.9900 ?
    C16 H16B . 0.9900 ?
    C17 C20 . 1.539(5) ?
    C17 H17 . 1.0000 ?
    C18 H18A . 0.9800 ?
    C18 H18B . 0.9800 ?
    C18 H18C . 0.9800 ?
    C19 H19A . 0.9800 ?
    C19 H19B . 0.9800 ?
    C19 H19C . 0.9800 ?
    C20 C21 . 1.540(6) ?
    C20 C22 . 1.547(5) ?
    C20 H20 . 1.0000 ?
    C21 H21A . 0.9800 ?
    C21 H21B . 0.9800 ?
    C21 H21C . 0.9800 ?
    C22 C23 . 1.541(5) ?
    C22 H22A . 0.9900 ?
    C22 H22B . 0.9900 ?
    C23 C24 . 1.507(5) ?
    C23 H23A . 0.9900 ?
    C23 H23B . 0.9900 ?
    C25 C26 . 1.535(6) ?
    C25 H25A . 0.9900 ?
    C25 H25B . 0.9900 ?
    C26 C27 . 1.508(6) ?
    C26 H26A . 0.9900 ?
    C26 H26B . 0.9900 ?
    C27 H27A . 0.9900 ?
    C27 H27B . 0.9900 ?
loop_
    _geom_angle_atom_site_label_1
    _geom_angle_atom_site_label_2
    _geom_angle_atom_site_label_3
    _geom_angle_site_symmetry_1
    _geom_angle_site_symmetry_3
    _geom_angle
    _geom_angle_publ_flag
    C3 O3 H3O . . 109(4) ?
    C27 O27 H27O . . 103(4) ?
    C24 N24 C25 . . 123.4(4) ?
    C24 N24 H24 . . 117(3) ?
    C25 N24 H24 . . 120(3) ?
    C2 C1 C10 . . 114.7(3) ?
    C2 C1 H1A . . 108.6 ?
    C10 C1 H1A . . 108.6 ?
    C2 C1 H1B . . 108.6 ?
    C10 C1 H1B . . 108.6 ?
    H1A C1 H1B . . 107.6 ?
    C3 C2 C1 . . 109.1(3) ?
    C3 C2 H2A . . 109.9 ?
    C1 C2 H2A . . 109.9 ?
    C3 C2 H2B . . 109.9 ?
    C1 C2 H2B . . 109.9 ?
    H2A C2 H2B . . 108.3 ?
    O3 C3 C2 . . 113.2(3) ?
    O3 C3 C4 . . 107.0(3) ?
    C2 C3 C4 . . 110.3(3) ?
    O3 C3 H3 . . 108.7 ?
    C2 C3 H3 . . 108.7 ?
    C4 C3 H3 . . 108.7 ?
    C5 C4 C3 . . 113.1(3) ?
    C5 C4 H4A . . 109.0 ?
    C3 C4 H4A . . 109.0 ?
    C5 C4 H4B . . 109.0 ?
    C3 C4 H4B . . 109.0 ?
    H4A C4 H4B . . 107.8 ?
    C4 C5 C6 . . 109.6(3) ?
    C4 C5 C10 . . 113.5(3) ?
    C6 C5 C10 . . 112.2(3) ?
    C4 C5 H5 . . 107.1 ?
    C6 C5 H5 . . 107.1 ?
    C10 C5 H5 . . 107.1 ?
    C7 C6 C5 . . 113.3(3) ?
    C7 C6 H6A . . 108.9 ?
    C5 C6 H6A . . 108.9 ?
    C7 C6 H6B . . 108.9 ?
    C5 C6 H6B . . 108.9 ?
    H6A C6 H6B . . 107.7 ?
    C8 C7 C6 . . 111.7(3) ?
    C8 C7 H7A . . 109.3 ?
    C6 C7 H7A . . 109.3 ?
    C8 C7 H7B . . 109.3 ?
    C6 C7 H7B . . 109.3 ?
    H7A C7 H7B . . 107.9 ?
    C14 C8 C7 . . 112.2(3) ?
    C14 C8 C9 . . 109.5(3) ?
    C7 C8 C9 . . 110.0(3) ?
    C14 C8 H8 . . 108.4 ?
    C7 C8 H8 . . 108.4 ?
    C9 C8 H8 . . 108.4 ?
    C11 C9 C8 . . 112.8(3) ?
    C11 C9 C10 . . 112.9(3) ?
    C8 C9 C10 . . 111.4(3) ?
    C11 C9 H9 . . 106.4 ?
    C8 C9 H9 . . 106.4 ?
    C10 C9 H9 . . 106.4 ?
    C19 C10 C1 . . 106.6(3) ?
    C19 C10 C5 . . 109.6(3) ?
    C1 C10 C5 . . 107.7(3) ?
    C19 C10 C9 . . 111.5(3) ?
    C1 C10 C9 . . 111.9(3) ?
    C5 C10 C9 . . 109.4(3) ?
    C9 C11 C12 . . 113.9(3) ?
    C9 C11 H11A . . 108.8 ?
    C12 C11 H11A . . 108.8 ?
    C9 C11 H11B . . 108.8 ?
    C12 C11 H11B . . 108.8 ?
    H11A C11 H11B . . 107.7 ?
    C13 C12 C11 . . 111.5(3) ?
    C13 C12 H12A . . 109.3 ?
    C11 C12 H12A . . 109.3 ?
    C13 C12 H12B . . 109.3 ?
    C11 C12 H12B . . 109.3 ?
    H12A C12 H12B . . 108.0 ?
    C12 C13 C18 . . 111.1(3) ?
    C12 C13 C14 . . 106.5(3) ?
    C18 C13 C14 . . 111.9(3) ?
    C12 C13 C17 . . 116.5(3) ?
    C18 C13 C17 . . 110.1(3) ?
    C14 C13 C17 . . 100.2(3) ?
    C15 C14 C8 . . 118.1(3) ?
    C15 C14 C13 . . 104.9(3) ?
    C8 C14 C13 . . 113.2(3) ?
    C15 C14 H14 . . 106.7 ?
    C8 C14 H14 . . 106.7 ?
    C13 C14 H14 . . 106.7 ?
    C14 C15 C16 . . 104.0(3) ?
    C14 C15 H15A . . 111.0 ?
    C16 C15 H15A . . 111.0 ?
    C14 C15 H15B . . 111.0 ?
    C16 C15 H15B . . 111.0 ?
    H15A C15 H15B . . 109.0 ?
    C17 C16 C15 . . 106.7(3) ?
    C17 C16 H16A . . 110.4 ?
    C15 C16 H16A . . 110.4 ?
    C17 C16 H16B . . 110.4 ?
    C15 C16 H16B . . 110.4 ?
    H16A C16 H16B . . 108.6 ?
    C20 C17 C16 . . 112.6(3) ?
    C20 C17 C13 . . 117.2(3) ?
    C16 C17 C13 . . 104.4(3) ?
    C20 C17 H17 . . 107.4 ?
    C16 C17 H17 . . 107.4 ?
    C13 C17 H17 . . 107.4 ?
    C13 C18 H18A . . 109.5 ?
    C13 C18 H18B . . 109.5 ?
    H18A C18 H18B . . 109.5 ?
    C13 C18 H18C . . 109.5 ?
    H18A C18 H18C . . 109.5 ?
    H18B C18 H18C . . 109.5 ?
    C10 C19 H19A . . 109.5 ?
    C10 C19 H19B . . 109.5 ?
    H19A C19 H19B . . 109.5 ?
    C10 C19 H19C . . 109.5 ?
    H19A C19 H19C . . 109.5 ?
    H19B C19 H19C . . 109.5 ?
    C17 C20 C21 . . 112.4(4) ?
    C17 C20 C22 . . 110.6(3) ?
    C21 C20 C22 . . 110.3(4) ?
    C17 C20 H20 . . 107.8 ?
    C21 C20 H20 . . 107.8 ?
    C22 C20 H20 . . 107.8 ?
    C20 C21 H21A . . 109.5 ?
    C20 C21 H21B . . 109.5 ?
    H21A C21 H21B . . 109.5 ?
    C20 C21 H21C . . 109.5 ?
    H21A C21 H21C . . 109.5 ?
    H21B C21 H21C . . 109.5 ?
    C23 C22 C20 . . 112.8(3) ?
    C23 C22 H22A . . 109.0 ?
    C20 C22 H22A . . 109.0 ?
    C23 C22 H22B . . 109.0 ?
    C20 C22 H22B . . 109.0 ?
    H22A C22 H22B . . 107.8 ?
    C24 C23 C22 . . 111.7(3) ?
    C24 C23 H23A . . 109.3 ?
    C22 C23 H23A . . 109.3 ?
    C24 C23 H23B . . 109.3 ?
    C22 C23 H23B . . 109.3 ?
    H23A C23 H23B . . 107.9 ?
    O24 C24 N24 . . 122.3(4) ?
    O24 C24 C23 . . 121.1(4) ?
    N24 C24 C23 . . 116.6(4) ?
    N24 C25 C26 . . 112.6(4) ?
    N24 C25 H25A . . 109.1 ?
    C26 C25 H25A . . 109.1 ?
    N24 C25 H25B . . 109.1 ?
    C26 C25 H25B . . 109.1 ?
    H25A C25 H25B . . 107.8 ?
    C27 C26 C25 . . 113.7(4) ?
    C27 C26 H26A . . 108.8 ?
    C25 C26 H26A . . 108.8 ?
    C27 C26 H26B . . 108.8 ?
    C25 C26 H26B . . 108.8 ?
    H26A C26 H26B . . 107.7 ?
    O27 C27 C26 . . 112.9(3) ?
    O27 C27 H27A . . 109.0 ?
    C26 C27 H27A . . 109.0 ?
    O27 C27 H27B . . 109.0 ?
    C26 C27 H27B . . 109.0 ?
    H27A C27 H27B . . 107.8 ?
loop_
    _geom_torsion_atom_site_label_1
    _geom_torsion_atom_site_label_2
    _geom_torsion_atom_site_label_3
    _geom_torsion_atom_site_label_4
    _geom_torsion_site_symmetry_1
    _geom_torsion_site_symmetry_2
    _geom_torsion_site_symmetry_3
    _geom_torsion_site_symmetry_4
    _geom_torsion
    _geom_torsion_publ_flag
    C10 C1 C2 C3 . . . . 58.8(4) ?
    C1 C2 C3 O3 . . . . -176.7(3) ?
    C1 C2 C3 C4 . . . . -56.7(4) ?
    O3 C3 C4 C5 . . . . 179.5(3) ?
    C2 C3 C4 C5 . . . . 55.9(4) ?
    C3 C4 C5 C6 . . . . -179.8(3) ?
    C3 C4 C5 C10 . . . . -53.6(4) ?
    C4 C5 C6 C7 . . . . 75.0(4) ?
    C10 C5 C6 C7 . . . . -52.1(5) ?
    C5 C6 C7 C8 . . . . 53.0(5) ?
    C6 C7 C8 C14 . . . . -177.8(3) ?
    C6 C7 C8 C9 . . . . -55.6(4) ?
    C14 C8 C9 C11 . . . . -49.3(4) ?
    C7 C8 C9 C11 . . . . -173.0(4) ?
    C14 C8 C9 C10 . . . . -177.4(3) ?
    C7 C8 C9 C10 . . . . 58.9(4) ?
    C2 C1 C10 C19 . . . . -171.7(3) ?
    C2 C1 C10 C5 . . . . -54.1(4) ?
    C2 C1 C10 C9 . . . . 66.2(4) ?
    C4 C5 C10 C19 . . . . 165.9(3) ?
    C6 C5 C10 C19 . . . . -69.2(4) ?
    C4 C5 C10 C1 . . . . 50.3(4) ?
    C6 C5 C10 C1 . . . . 175.2(3) ?
    C4 C5 C10 C9 . . . . -71.6(4) ?
    C6 C5 C10 C9 . . . . 53.3(4) ?
    C11 C9 C10 C19 . . . . -64.0(5) ?
    C8 C9 C10 C19 . . . . 64.1(5) ?
    C11 C9 C10 C1 . . . . 55.3(4) ?
    C8 C9 C10 C1 . . . . -176.6(3) ?
    C11 C9 C10 C5 . . . . 174.6(3) ?
    C8 C9 C10 C5 . . . . -57.4(4) ?
    C8 C9 C11 C12 . . . . 47.6(4) ?
    C10 C9 C11 C12 . . . . 174.9(3) ?
    C9 C11 C12 C13 . . . . -53.0(5) ?
    C11 C12 C13 C18 . . . . -64.3(4) ?
    C11 C12 C13 C14 . . . . 57.9(4) ?
    C11 C12 C13 C17 . . . . 168.6(3) ?
    C7 C8 C14 C15 . . . . -55.8(5) ?
    C9 C8 C14 C15 . . . . -178.2(3) ?
    C7 C8 C14 C13 . . . . -178.8(3) ?
    C9 C8 C14 C13 . . . . 58.7(4) ?
    C12 C13 C14 C15 . . . . 166.7(3) ?
    C18 C13 C14 C15 . . . . -71.8(4) ?
    C17 C13 C14 C15 . . . . 44.8(4) ?
    C12 C13 C14 C8 . . . . -63.2(4) ?
    C18 C13 C14 C8 . . . . 58.4(4) ?
    C17 C13 C14 C8 . . . . 175.0(3) ?
    C8 C14 C15 C16 . . . . -161.2(3) ?
    C13 C14 C15 C16 . . . . -34.1(4) ?
    C14 C15 C16 C17 . . . . 9.7(4) ?
    C15 C16 C17 C20 . . . . 146.1(3) ?
    C15 C16 C17 C13 . . . . 17.9(4) ?
    C12 C13 C17 C20 . . . . 82.7(4) ?
    C18 C13 C17 C20 . . . . -44.9(5) ?
    C14 C13 C17 C20 . . . . -162.8(3) ?
    C12 C13 C17 C16 . . . . -152.0(4) ?
    C18 C13 C17 C16 . . . . 80.4(4) ?
    C14 C13 C17 C16 . . . . -37.6(4) ?
    C16 C17 C20 C21 . . . . 178.8(4) ?
    C13 C17 C20 C21 . . . . -60.1(5) ?
    C16 C17 C20 C22 . . . . 54.9(5) ?
    C13 C17 C20 C22 . . . . 176.0(3) ?
    C17 C20 C22 C23 . . . . -172.3(3) ?
    C21 C20 C22 C23 . . . . 62.6(5) ?
    C20 C22 C23 C24 . . . . 177.6(4) ?
    C25 N24 C24 O24 . . . . 6.6(6) ?
    C25 N24 C24 C23 . . . . -173.3(3) ?
    C22 C23 C24 O24 . . . . -60.4(5) ?
    C22 C23 C24 N24 . . . . 119.5(4) ?
    C24 N24 C25 C26 . . . . -97.7(5) ?
    N24 C25 C26 C27 . . . . 59.3(5) ?
    C25 C26 C27 O27 . . . . 55.1(5) ?
loop_
    _geom_hbond_atom_site_label_D
    _geom_hbond_atom_site_label_H
    _geom_hbond_atom_site_label_A
    _geom_hbond_site_symmetry_A
    _geom_hbond_distance_DH
    _geom_hbond_distance_HA
    _geom_hbond_distance_DA
    _geom_hbond_angle_DHA
    O27 H27O O24 . 0.86(4) 1.98(2) 2.810(4) 164(5)
    O3 H3O O24 2_655 0.84(2) 2.05(2) 2.880(5) 171(5)
    N24 H24 O3 2_655 0.89(2) 2.20(3) 3.032(5) 155(4)
