# Supplementary material for: 3α-Hydr­oxy-N-(3-hydroxy­prop­yl)-5β-cholan-24-amide
Source: Acta Crystallogr Sect E Struct Rep Online. 2009 Feb 28;65(Pt 3):o650. doi: 10.1107/S1600536809006862 (PMC2968534; doi:10.1107/S1600536809006862)
Supplement: Supplementary file 2 [file e-65-0o650-Isup2.hkl]

#
# h,k,l, Fc-squared, Fo-squared, sigma(Fo-squared) and status flag
#
data_I
_shelx_title '  trc-006 in P 21'
_shelx_refln_list_code          4
_shelx_F_calc_maximum      141.51
_exptl_crystal_F_000       480.00
_reflns_d_resolution_high  0.7570
 
loop_
 _symmetry_equiv_pos_as_xyz
 'x, y, z'
 '-x, y+1/2, -z'
 
_cell_length_a    11.4462
_cell_length_b     7.5998
_cell_length_c    14.3286
_cell_angle_alpha  90.000
_cell_angle_beta  102.055
_cell_angle_gamma  90.000
 
_shelx_F_squared_multiplier     1.000
 
loop_
 _refln_index_h
 _refln_index_k
 _refln_index_l
 _refln_F_squared_calc
 _refln_F_squared_meas
 _refln_F_squared_sigma
 _refln_observed_status
   2   0   0      480.15      481.87     11.45 o
   3   0   0       16.17       23.51      4.58 o
   4   0   0        1.72        9.72      6.48 o
   5   0   0      117.20      141.46      7.38 o
   6   0   0      409.25      411.55     12.84 o
   7   0   0      262.07      251.60     12.96 o
   8   0   0       40.18       45.23      8.10 o
   9   0   0      537.25      520.39     15.39 o
  10   0   0       23.21       28.19      6.22 o
  11   0   0       26.86       27.76      7.77 o
  12   0   0       90.16       93.18     10.31 o
  13   0   0       12.57       34.01     16.19 o
  14   0   0      165.86      161.95     25.91 o
   1   1   0      808.64      794.21      9.43 o
   2   1   0     1670.86     1566.78     29.92 o
   3   1   0      989.05      986.44     13.14 o
   4   1   0      309.34      315.79      7.01 o
   5   1   0      148.93      156.99      7.01 o
   6   1   0     1373.82     1436.56     20.34 o
   7   1   0      685.52      646.69     22.44 o
   8   1   0      604.82      538.42     16.13 o
   9   1   0      185.76      174.30      8.71 o
  10   1   0      325.04      298.69      9.03 o
  11   1   0      117.74      116.63      8.41 o
  12   1   0        3.18       19.78     18.13 o
  13   1   0       39.79       54.33      9.57 o
  14   1   0        8.47       17.65     14.09 o
   0   2   0     2853.76     2761.46     49.80 o
   1   2   0     1418.60     1367.29     19.08 o
   2   2   0     1068.14     1006.38     23.38 o
   3   2   0      682.82      721.34     17.30 o
   4   2   0      120.24      138.56      5.35 o
   5   2   0      141.78      114.89      7.45 o
   6   2   0       77.83       67.63      3.79 o
   7   2   0      289.51      282.79      9.17 o
   8   2   0       99.32       91.31      5.22 o
   9   2   0      178.72      174.84      7.01 o
  10   2   0       85.33       87.75     15.66 o
  11   2   0       65.75       59.44      8.42 o
  12   2   0        5.59        2.26      7.74 o
  13   2   0        6.76       19.17     11.13 o
  14   2   0       30.93       57.39     16.20 o
   1   3   0      748.06      808.88     21.97 o
   2   3   0       77.82       74.99      5.84 o
   3   3   0      186.69      182.13      7.71 o
   4   3   0       75.99       73.87     14.08 o
   5   3   0       39.16       33.15      3.05 o
   6   3   0     1522.10     1515.97     20.88 o
   7   3   0     1144.05     1168.73     17.80 o
   8   3   0      131.15      122.16      5.37 o
   9   3   0      172.06      151.11      8.65 o
  10   3   0       50.10       42.51      9.70 o
  11   3   0        5.29       18.12     16.13 o
  12   3   0        9.56       18.85      7.97 o
  13   3   0       32.37       78.94     30.82 o
  14   3   0       39.48       78.01     25.26 o
   0   4   0      601.55      599.21     15.43 o
   1   4   0     1095.33     1117.14     15.90 o
   2   4   0     1457.47     1528.28     21.83 o
   3   4   0     1109.08     1140.50     45.82 o
   4   4   0       73.29       82.35     11.53 o
   5   4   0      212.61      211.35     13.33 o
   6   4   0      133.50      133.78      5.60 o
   7   4   0       59.34       57.87      8.29 o
   8   4   0       74.27       85.84     22.14 o
   9   4   0       42.40       39.23      9.25 o
  10   4   0       45.84       38.46     15.94 o
  11   4   0       90.72       76.71     13.50 o
  12   4   0       17.95       30.31     27.38 o
  13   4   0        5.29       -0.10     12.79 o
   1   5   0       25.44       34.37      6.88 o
   2   5   0      430.36      454.67      9.28 o
   3   5   0       71.88       72.16      5.17 o
   4   5   0       65.64       65.10      5.52 o
   5   5   0       16.33       12.10      4.92 o
   6   5   0      103.03      103.72      6.68 o
   7   5   0      221.91      204.54     17.44 o
   8   5   0        1.90        9.25      4.74 o
   9   5   0        3.27       13.52      5.59 o
  10   5   0      372.65      361.55     30.63 o
  11   5   0       18.83       18.59     17.81 o
  12   5   0        3.66      -18.39     12.26 o
   0   6   0     3437.04     3572.75     61.51 o
   1   6   0      883.57      880.11     30.13 o
   2   6   0       66.62       60.84      8.45 o
   3   6   0       53.23       59.41      3.25 o
   4   6   0       17.96       22.19      6.20 o
   5   6   0       15.43        3.95      5.30 o
   6   6   0      149.74      179.84     36.66 o
   7   6   0       49.24       32.17      9.49 o
   8   6   0       39.43       61.50     10.08 o
   9   6   0       20.25       13.28     12.96 o
  10   6   0       31.08       31.74     13.48 o
  11   6   0       41.52       24.65     18.62 o
   1   7   0       30.88       34.29      7.70 o
   2   7   0       57.61       52.72      5.94 o
   3   7   0       99.66       90.29     11.16 o
   4   7   0       19.05       25.03      6.61 o
   5   7   0       27.92       52.37     15.40 o
   6   7   0      100.04       82.22     12.51 o
   7   7   0       57.52       16.97     25.91 o
   8   7   0       13.54       10.35     17.65 o
   9   7   0       31.48       65.73     16.19 o
  10   7   0       47.41       34.63     14.76 o
   0   8   0       92.62       84.21      9.72 o
   1   8   0      106.74      113.77      5.82 o
   2   8   0        0.29       -4.20      5.95 o
   3   8   0      106.90      106.73     17.90 o
   4   8   0       69.26       60.47     14.58 o
   5   8   0       10.05        0.87     25.10 o
   6   8   0       16.19       23.27     21.05 o
   7   8   0        2.75        9.66     15.91 o
   8   8   0       44.74       26.45     34.01 o
   1   9   0        6.31       -5.32     13.77 o
   2   9   0       18.36       34.41     23.48 o
   3   9   0       19.12       33.40     12.11 o
   4   9   0       12.46       32.73     29.96 o
   5   9   0       71.84      150.57     18.25 o
   6   9   0      156.60      123.80     38.87 o
   0  10   0       87.13       35.63     22.67 o
   1  10   0       48.53       58.05     18.22 o
 -14   0   1        3.80       37.25     16.19 o
 -13   0   1       26.62       37.25     16.19 o
 -12   0   1       54.80       88.80     16.19 o
 -11   0   1       27.65       61.91     10.12 o
 -10   0   1     1027.14      968.99     21.27 o
  -9   0   1       52.38       47.92      6.87 o
  -8   0   1       96.88       78.23     14.58 o
  -7   0   1      660.52      656.91     27.53 o
  -6   0   1      293.88      346.59     10.48 o
  -5   0   1     3250.48     3377.86     55.06 o
  -4   0   1     2461.27     2385.97    100.41 o
  -3   0   1       45.30       41.18      4.05 o
  -2   0   1      506.74      492.09     17.81 o
  -1   0   1       54.47       53.44      3.24 o
   1   0   1       29.05       44.67      2.43 o
   2   0   1    13736.81    13601.87    199.16 o
   3   0   1      248.88      266.09     15.39 o
   4   0   1     2025.74     2188.24     39.30 o
   5   0   1      835.30      837.34     72.07 o
   6   0   1       17.12       30.29      5.39 o
   7   0   1      154.65      148.59      7.38 o
   8   0   1      353.24      325.97     25.91 o
   9   0   1      461.25      401.25     42.11 o
  10   0   1      567.28      564.02     17.00 o
  11   0   1      251.45      252.26     13.60 o
  12   0   1       48.90       59.90     12.26 o
  13   0   1       41.90       68.02     17.81 o
  14   0   1       24.31       37.25     21.05 o
 -14   1   1       50.60       55.67     21.14 o
 -13   1   1       65.17       76.71     25.71 o
 -12   1   1        7.79       -3.44      7.81 o
 -11   1   1        8.44       17.27      7.30 o
 -10   1   1       37.22       43.74      6.55 o
  -9   1   1        9.56       17.88      5.43 o
  -8   1   1      388.42      369.32     10.52 o
  -7   1   1      240.60      230.37      6.06 o
  -6   1   1      747.08      752.49     17.23 o
  -5   1   1      399.55      372.05     10.75 o
  -4   1   1     2447.58     2451.78     30.23 o
  -3   1   1      471.69      505.14      7.79 o
  -2   1   1      203.75      198.14      5.84 o
  -1   1   1      213.20      224.96      5.84 o
   0   1   1     1441.69     1378.26     21.06 o
   1   1   1    17615.56    16999.91    225.29 o
   2   1   1     4473.36     4355.24     54.85 o
   3   1   1       67.60       68.69      8.65 o
   4   1   1       88.07       91.64      6.04 o
   5   1   1      226.01      266.52      7.34 o
   6   1   1       99.89       88.41      8.46 o
   7   1   1       64.57       71.64      9.12 o
   8   1   1      131.46      122.56      7.71 o
   9   1   1      512.29      469.13     28.99 o
  10   1   1      259.49      257.85      9.11 o
  11   1   1      153.27      169.45     14.96 o
  12   1   1       29.23       34.12     18.93 o
  13   1   1       55.38       75.35     21.51 o
  14   1   1        9.19       30.00     12.62 o
 -14   2   1       12.87       55.94     14.71 o
 -13   2   1        1.29       12.17     10.87 o
 -12   2   1       37.19       20.39      9.15 o
 -11   2   1       22.79       32.02      6.53 o
 -10   2   1      138.53      135.44      6.95 o
  -9   2   1      158.50      171.29     11.45 o
  -8   2   1       22.04       24.65      8.29 o
  -7   2   1       39.29       37.54      4.29 o
  -6   2   1      373.07      329.39      7.79 o
  -5   2   1      360.01      366.13     14.92 o
  -4   2   1      104.80      100.55      4.44 o
  -3   2   1      166.11      179.79      4.17 o
  -2   2   1      651.74      651.80     14.74 o
  -1   2   1      283.21      285.97      7.85 o
   0   2   1      163.72      142.58      4.44 o
   1   2   1       94.81       84.61      5.84 o
   2   2   1     1011.10      949.45     16.95 o
   3   2   1      810.83      830.26     36.23 o
   4   2   1      218.02      204.12      5.61 o
   5   2   1       18.02       20.41      2.96 o
   6   2   1       22.65       25.63      6.78 o
   7   2   1     1469.50     1384.05     20.10 o
   8   2   1      206.81      204.01      6.40 o
   9   2   1      103.37      103.82      7.90 o
  10   2   1      127.16      110.63      8.88 o
  11   2   1        1.02        5.03      6.31 o
  12   2   1       14.69        7.70      6.97 o
  13   2   1       22.28       30.06     14.72 o
  14   2   1       88.76      106.79     30.90 o
 -14   3   1        9.11       16.44     19.91 o
 -13   3   1       16.24       23.42     23.46 o
 -12   3   1       19.26       29.36      7.11 o
 -11   3   1        3.99        7.35      5.96 o
 -10   3   1       25.48       15.20      6.02 o
  -9   3   1       23.20       25.58      4.29 o
  -8   3   1      736.69      754.90     36.23 o
  -7   3   1       28.36       36.03      3.86 o
  -6   3   1      182.47      193.78     13.40 o
  -5   3   1      600.09      654.76     18.70 o
  -4   3   1     1542.10     1762.96     39.50 o
  -3   3   1     4437.03     4801.80     57.75 o
  -2   3   1     2590.88     2767.40     31.21 o
  -1   3   1     1278.16     1348.54     20.73 o
   0   3   1      640.37      663.79     18.00 o
   1   3   1      338.79      340.76     13.56 o
   2   3   1      370.05      384.58      6.90 o
   3   3   1       77.84       81.62      3.97 o
   4   3   1      443.18      470.30     12.16 o
   5   3   1      601.28      632.16     21.74 o
   6   3   1      255.87      276.47     16.36 o
   7   3   1      409.92      410.74      8.40 o
   8   3   1      104.69      110.27      5.84 o
   9   3   1       52.98       44.23      5.00 o
  10   3   1       25.62       32.46      7.01 o
  11   3   1       75.86       59.78     12.86 o
  12   3   1       32.31       30.96     21.97 o
  13   3   1      153.88      159.86     21.11 o
 -13   4   1        9.05       13.77     18.32 o
 -12   4   1       11.69       -0.20     13.60 o
 -11   4   1       14.49        9.45      8.65 o
 -10   4   1       16.51       22.06      7.71 o
  -9   4   1        4.10        9.05      5.73 o
  -8   4   1      327.73      286.65     17.77 o
  -7   4   1      228.47      206.46     14.96 o
  -6   4   1      107.21      112.72     11.92 o
  -5   4   1      665.76      642.01     16.60 o
  -4   4   1      102.14       80.43      7.40 o
  -3   4   1      101.38      111.62     11.69 o
  -2   4   1       12.68       12.05      3.74 o
  -1   4   1       86.21      101.23      4.24 o
   0   4   1      246.70      258.01     15.39 o
   1   4   1      148.48      157.11      4.66 o
   2   4   1       84.53       95.13      6.43 o
   3   4   1      114.61      107.16      2.82 o
   4   4   1      273.05      275.26     10.99 o
   5   4   1       20.92       28.12      7.42 o
   6   4   1        7.60        9.75      3.85 o
   7   4   1     1504.41     1490.48     23.34 o
   8   4   1      139.23      149.60      9.38 o
   9   4   1       91.45       88.23     15.85 o
  10   4   1        6.65       -5.29     16.13 o
  11   4   1       45.46       54.35     19.64 o
  12   4   1       11.41       11.71     18.62 o
  13   4   1       12.91        0.73     22.77 o
 -12   5   1       10.06        4.86     13.48 o
 -11   5   1       10.05        5.67     13.74 o
 -10   5   1       51.49       44.45      6.40 o
  -9   5   1       27.20       17.35      6.41 o
  -8   5   1      117.34      107.42     11.38 o
  -7   5   1       14.27        8.66      4.92 o
  -6   5   1      223.90      207.60      9.25 o
  -5   5   1      226.55      228.57     14.49 o
  -4   5   1       12.48       12.97      3.91 o
  -3   5   1       10.42        3.05      3.74 o
  -2   5   1       40.26       52.32     13.10 o
  -1   5   1      115.28      119.76      6.51 o
   0   5   1      804.88      794.11     12.80 o
   1   5   1      626.31      641.59     10.12 o
   2   5   1       53.50       39.33      4.17 o
   3   5   1      258.97      281.73      9.82 o
   4   5   1       36.04       36.70      8.42 o
   5   5   1        9.53        8.96      6.31 o
   6   5   1       22.21       17.29      8.73 o
   7   5   1       79.43       98.31      8.51 o
   8   5   1      125.36      118.52     10.84 o
   9   5   1       21.38       35.13      8.18 o
  10   5   1       18.32        5.42     30.79 o
  11   5   1       10.64       15.53     18.48 o
  12   5   1       63.01       13.00     18.33 o
 -11   6   1       32.43       74.71     46.16 o
 -10   6   1      392.44      424.95     44.54 o
  -9   6   1        9.12       19.70     16.19 o
  -8   6   1        2.65       10.94     10.98 o
  -7   6   1        1.56       -8.82      7.22 o
  -6   6   1      105.34      102.43     10.78 o
  -5   6   1       10.88        2.27      5.04 o
  -4   6   1       59.86       69.14      6.61 o
  -3   6   1       32.47       28.67      9.43 o
  -2   6   1      292.25      275.01      7.56 o
  -1   6   1      110.57      112.45      5.51 o
   0   6   1      140.19      123.30      7.58 o
   1   6   1       31.37       34.03      3.44 o
   2   6   1      189.23      181.39     14.72 o
   3   6   1      292.98      279.28      6.52 o
   4   6   1      329.04      310.75     16.07 o
   5   6   1       40.54       38.68      5.13 o
   6   6   1      108.00      105.53     14.95 o
   7   6   1       10.14       12.41      5.56 o
   8   6   1       22.87       47.35      9.45 o
   9   6   1        3.40        0.00      9.92 o
  10   6   1      191.87      174.58     21.79 o
  11   6   1       39.54       33.85     17.00 o
 -10   7   1       12.19       31.97     12.26 o
  -9   7   1       64.32       57.22     15.61 o
  -8   7   1        3.96       15.06     15.39 o
  -7   7   1       25.95       33.64     12.30 o
  -6   7   1       45.95       47.15      8.71 o
  -5   7   1       72.33       53.99     12.34 o
  -4   7   1      142.95      133.29      7.90 o
  -3   7   1       40.43       55.19      5.72 o
  -2   7   1      185.19      181.72      6.79 o
  -1   7   1       62.81       59.93      7.25 o
   0   7   1      313.19      308.80     20.74 o
   1   7   1      511.28      528.25     28.32 o
   2   7   1       13.74       21.33      4.21 o
   3   7   1       17.81       13.73      2.23 o
   4   7   1       50.23       60.05      6.85 o
   5   7   1       18.40       15.32      5.96 o
   6   7   1       46.53       39.18      5.90 o
   7   7   1        7.43       -8.84     38.87 o
   8   7   1        5.12       -4.18     31.58 o
   9   7   1       52.18       40.31     17.00 o
  10   7   1       16.81       20.80     21.27 o
  -9   8   1       27.03       33.98     26.75 o
  -8   8   1       14.01       32.93     27.53 o
  -7   8   1       16.17        8.33     15.55 o
  -6   8   1       19.13        5.73     14.37 o
  -5   8   1        5.10       25.81     14.62 o
  -4   8   1       30.56       37.72     11.56 o
  -3   8   1        2.31        0.12      5.81 o
  -2   8   1        0.05        2.46      4.71 o
  -1   8   1       32.89       24.96      5.57 o
   0   8   1        8.43        4.64      6.82 o
   1   8   1        6.80        6.48      8.02 o
   2   8   1       64.42       75.00     17.81 o
   3   8   1       65.38       42.40     16.19 o
   4   8   1        4.70       24.12     31.58 o
   5   8   1       13.10       40.49     13.04 o
   6   8   1       39.91       95.99     53.44 o
   7   8   1      148.40      142.38     22.67 o
   8   8   1       71.99       87.46     19.07 o
  -6   9   1       11.18       28.04     17.90 o
  -5   9   1       65.24       54.29     34.01 o
  -4   9   1      230.14      287.75     28.34 o
  -3   9   1      331.78      370.35     19.21 o
  -2   9   1       96.22      102.44     10.31 o
  -1   9   1        0.27       19.05     27.53 o
   0   9   1        1.71        0.81      8.02 o
   1   9   1       19.68       50.35     18.62 o
   2   9   1       19.53       30.37     10.75 o
   3   9   1       45.89       46.29     16.31 o
   4   9   1       53.27       58.11     14.16 o
   5   9   1      130.80      139.71     20.24 o
   6   9   1      147.34      175.26     55.06 o
  -1  10   1        8.57       22.90     26.72 o
   0  10   1       39.67       89.93     18.87 o
 -15   0   2       44.84       14.58     22.67 o
 -14   0   2       10.53       14.58     14.58 o
 -13   0   2        3.60      -21.86     14.58 o
 -12   0   2       22.16       53.52     27.53 o
 -11   0   2      209.98      160.52     13.48 o
 -10   0   2      170.39      176.36     17.81 o
  -9   0   2        0.82       -5.53      8.91 o
  -8   0   2       61.70       71.78      8.10 o
  -7   0   2      109.79       89.52     10.53 o
  -6   0   2       44.89       22.88      5.06 o
  -5   0   2      985.02      974.17     36.44 o
  -4   0   2     1203.54     1277.82     19.82 o
  -3   0   2       64.89       66.30      4.05 o
  -2   0   2       41.67       37.47      8.10 o
  -1   0   2      471.48      491.13     11.28 o
   0   0   2     3729.51     3666.42     47.73 o
   1   0   2     3161.42     3126.44     50.20 o
   2   0   2    20025.18    19606.61    262.21 o
   3   0   2        0.00       -4.86      4.58 o
   4   0   2        0.46       -3.24      5.73 o
   5   0   2      728.61      776.08     20.24 o
   6   0   2      189.25      161.85      7.77 o
   7   0   2        0.00       -0.65      8.91 o
   8   0   2        0.00        6.77     13.77 o
   9   0   2       42.46       35.47      7.29 o
  10   0   2       70.21       59.11     21.05 o
  11   0   2      646.65      606.91     20.52 o
  12   0   2       57.58       57.53     11.72 o
  13   0   2       20.93       12.96     14.58 o
  14   0   2      263.75      299.61     32.39 o
 -14   1   2        5.93       18.16     16.33 o
 -13   1   2       72.42       88.85     14.26 o
 -12   1   2        7.08       32.35     11.92 o
 -11   1   2       52.23       72.11      8.72 o
 -10   1   2       29.59       29.83      5.45 o
  -9   1   2      119.41      121.79      8.65 o
  -8   1   2       51.61       53.03      9.70 o
  -7   1   2      206.27      242.26     18.19 o
  -6   1   2      452.49      462.82      9.58 o
  -5   1   2      298.42      301.66     10.63 o
  -4   1   2       65.32       72.46      3.58 o
  -3   1   2      622.68      622.36      8.96 o
  -2   1   2     1192.96     1151.47     27.12 o
  -1   1   2     2159.17     2114.94     24.62 o
   0   1   2      187.36      195.47      8.18 o
   1   1   2       12.82       10.71      4.49 o
   2   1   2       88.94       91.60      4.00 o
   3   1   2      726.09      799.20     16.60 o
   4   1   2      814.97      812.68     14.96 o
   5   1   2      630.58      665.59     29.21 o
   6   1   2      507.15      532.47     13.79 o
   7   1   2      428.63      438.08     21.51 o
   8   1   2        0.67       -4.61      4.52 o
   9   1   2       56.75       57.61      4.91 o
  10   1   2       63.03       46.90      7.23 o
  11   1   2       55.93       46.48      6.66 o
  12   1   2       34.15       41.86     12.62 o
  13   1   2       65.19       87.61     11.13 o
  14   1   2        6.40       30.53     17.97 o
 -14   2   2       83.76       98.40     18.61 o
 -13   2   2       57.41       61.29     10.99 o
 -12   2   2       13.45       23.23      9.57 o
 -11   2   2        5.66       19.24      6.78 o
 -10   2   2        9.80        5.82      6.78 o
  -9   2   2       90.32       83.98     14.49 o
  -8   2   2       56.36       62.69      7.85 o
  -7   2   2      172.69      155.11      8.29 o
  -6   2   2       99.90       86.23      6.08 o
  -5   2   2      124.09      128.75      4.21 o
  -4   2   2      361.94      385.19      6.85 o
  -3   2   2     2707.02     2848.34     36.47 o
  -2   2   2      727.02      733.46     11.50 o
  -1   2   2      190.39      200.77      8.39 o
   0   2   2      124.57      119.62      6.16 o
   1   2   2     2173.05     2129.17     25.03 o
   2   2   2     1153.24     1103.40     20.19 o
   3   2   2      380.80      364.29      8.18 o
   4   2   2       47.45       60.22      7.33 o
   5   2   2       46.45       36.74      8.42 o
   6   2   2      116.96      108.65      5.14 o
   7   2   2      309.46      308.81     16.04 o
   8   2   2       18.41       23.98      5.00 o
   9   2   2      126.46      113.56      7.07 o
  10   2   2      279.79      272.25     26.70 o
  11   2   2       18.55       23.90      5.84 o
  12   2   2       14.58        4.23      8.42 o
  13   2   2       15.97       21.51     17.07 o
  14   2   2        8.99       27.71     18.75 o
 -14   3   2       14.79        1.62     14.68 o
 -13   3   2       12.08       19.89     21.87 o
 -12   3   2       35.42       45.81      7.67 o
 -11   3   2       67.45       69.83     11.92 o
 -10   3   2      141.95      131.93      7.53 o
  -9   3   2      215.26      220.49     10.92 o
  -8   3   2      643.72      616.56     14.83 o
  -7   3   2        0.48       11.86      5.06 o
  -6   3   2      133.18      131.16      4.21 o
  -5   3   2      280.57      303.02      7.25 o
  -4   3   2      250.38      226.34      5.96 o
  -3   3   2      696.81      728.58     11.66 o
  -2   3   2      380.03      417.89     12.99 o
  -1   3   2      156.96      181.78      5.45 o
   0   3   2      508.85      540.84      9.38 o
   1   3   2      949.76     1007.21     14.95 o
   2   3   2      601.90      652.85     23.79 o
   3   3   2       94.81      106.87     10.75 o
   4   3   2       70.81       75.89      3.27 o
   5   3   2       45.74       44.29      3.99 o
   6   3   2      125.73      122.12      3.97 o
   7   3   2     1420.59     1401.68     23.14 o
   8   3   2     2167.47     2163.39     48.85 o
   9   3   2       99.24       89.41      5.94 o
  10   3   2        5.42       12.13      5.85 o
  11   3   2        6.26        8.64      6.15 o
  12   3   2       14.18       24.11      8.13 o
  13   3   2       31.88       33.84     11.56 o
 -13   4   2        3.44       48.06     18.62 o
 -12   4   2        1.72       -3.85     15.20 o
 -11   4   2       14.79       19.05      6.78 o
 -10   4   2       19.76       18.91      3.85 o
  -9   4   2        1.98        0.88      3.99 o
  -8   4   2       15.86       24.59      4.35 o
  -7   4   2      173.13      172.69     11.69 o
  -6   4   2       64.48       63.10      4.21 o
  -5   4   2       37.83       34.10      4.23 o
  -4   4   2       51.37       72.47     14.41 o
  -3   4   2     1782.20     1940.64     26.19 o
  -2   4   2      408.78      452.50      7.69 o
  -1   4   2       54.85       52.83      5.96 o
   0   4   2      173.84      189.23      5.45 o
   1   4   2      338.65      339.25      6.71 o
   2   4   2       32.27       38.80     17.54 o
   3   4   2      362.21      341.74     13.33 o
   4   4   2      292.16      311.15      7.25 o
   5   4   2      106.12      101.69      5.38 o
   6   4   2      165.03      162.58      8.18 o
   7   4   2      133.78      136.13      5.38 o
   8   4   2       14.49       14.76      4.43 o
   9   4   2      270.78      294.49     15.97 o
  10   4   2       63.08       70.36      9.32 o
  11   4   2        8.00       20.40     26.11 o
  12   4   2       39.02       59.84     10.15 o
  13   4   2        3.07       32.77     19.37 o
 -13   5   2       54.68       89.76     63.97 o
 -12   5   2       24.33       -1.36     18.62 o
 -11   5   2        9.38       11.10     13.96 o
 -10   5   2       21.65       23.07     12.62 o
  -9   5   2       18.19       55.96     12.86 o
  -8   5   2       18.28       14.02     12.16 o
  -7   5   2       77.99       60.30      7.76 o
  -6   5   2       43.57       40.57     11.43 o
  -5   5   2      150.23      147.65      5.41 o
  -4   5   2      226.15      230.54      6.41 o
  -3   5   2       53.08       52.26      9.65 o
  -2   5   2       23.73       29.53      6.20 o
  -1   5   2       98.85       91.60      5.89 o
   0   5   2      127.97      150.19     12.88 o
   1   5   2       34.56       37.16      5.32 o
   2   5   2      131.91      135.10      5.57 o
   3   5   2       21.54       21.05     10.31 o
   4   5   2      333.79      306.03      8.10 o
   5   5   2      112.64      115.17     12.62 o
   6   5   2       92.79       78.90     13.09 o
   7   5   2      175.80      158.36      6.98 o
   8   5   2       21.01       24.68      4.44 o
   9   5   2      203.38      194.89     21.51 o
  10   5   2        4.29       -4.00      6.29 o
  11   5   2       34.91       37.15     17.38 o
  12   5   2       17.43       17.30     21.82 o
 -12   6   2       25.14       55.63     22.82 o
 -11   6   2       14.71      -19.58     16.19 o
 -10   6   2       54.78       95.60     26.72 o
  -9   6   2      146.17      166.76     41.60 o
  -8   6   2        0.91       -7.76      8.57 o
  -7   6   2       25.71       -3.42      9.03 o
  -6   6   2       52.02       59.03      8.31 o
  -5   6   2       97.66       87.69      5.48 o
  -4   6   2      161.37      146.18     14.99 o
  -3   6   2       28.28       21.35      3.32 o
  -2   6   2       56.01       51.92      9.95 o
  -1   6   2      395.81      378.73      8.07 o
   0   6   2     1531.48     1512.47     33.24 o
   1   6   2      342.95      359.13      7.22 o
   2   6   2      461.57      430.48     19.92 o
   3   6   2      165.66      137.16      6.86 o
   4   6   2       26.41       37.97     14.29 o
   5   6   2       54.19       80.24     25.78 o
   6   6   2       55.76       71.39     25.91 o
   7   6   2       27.32       41.26     56.68 o
   8   6   2       17.74       26.63     17.00 o
   9   6   2        2.94       12.63     13.48 o
  10   6   2        0.26       -2.37     14.37 o
  11   6   2       38.82       64.38     19.43 o
 -10   7   2       28.55       35.95     18.87 o
  -9   7   2      135.56      111.62     19.43 o
  -8   7   2       99.11       81.59     13.96 o
  -7   7   2      166.28      148.13     13.01 o
  -6   7   2       44.62       39.64     10.06 o
  -5   7   2       20.87       21.34     10.76 o
  -4   7   2       15.71       15.34      5.06 o
  -3   7   2       15.03       14.10      5.07 o
  -2   7   2       40.02       31.53      2.83 o
  -1   7   2       59.82       70.70      5.72 o
   0   7   2       58.16       60.37      8.50 o
   1   7   2       52.12       55.36      4.93 o
   2   7   2       13.14        7.45      6.64 o
   3   7   2      198.38      197.12     15.16 o
   4   7   2       27.49        7.07     16.19 o
   5   7   2      143.19      115.63     13.48 o
   6   7   2       87.45       72.74     11.98 o
   7   7   2       20.53        9.34     42.11 o
   8   7   2       51.64       74.68     38.06 o
   9   7   2        9.54       21.59     15.18 o
  10   7   2        8.42      -30.77     24.29 o
  -9   8   2       24.64        5.47     20.61 o
  -8   8   2        9.82       41.34     30.77 o
  -7   8   2        1.25      -16.87     11.25 o
  -6   8   2       27.51       69.06     38.06 o
  -5   8   2       10.02       72.44     51.82 o
  -4   8   2       36.06       44.01      7.70 o
  -3   8   2       84.29       84.97     15.83 o
  -2   8   2      176.91      168.52      5.59 o
  -1   8   2       59.16       66.73      5.45 o
   0   8   2       33.34       24.50      7.68 o
   1   8   2      104.13      100.09      6.22 o
   2   8   2       40.16       57.29      4.57 o
   3   8   2        2.72       23.00      8.53 o
   4   8   2        0.46       -7.35     52.63 o
   5   8   2       77.43      115.27     33.20 o
   6   8   2       21.97       28.21     13.18 o
   7   8   2       21.97       14.08     21.05 o
   8   8   2       42.99       34.82     26.72 o
  -6   9   2       26.32       43.00     15.88 o
  -5   9   2       88.52      153.35     19.77 o
  -4   9   2       22.06       45.47     11.43 o
  -3   9   2       61.10       74.58     17.00 o
  -2   9   2       60.43       72.83     10.48 o
  -1   9   2       23.98       39.19     17.81 o
   0   9   2        5.21       11.34      9.72 o
   1   9   2       30.16       44.02     10.14 o
   2   9   2        3.14       10.89     11.25 o
   3   9   2        1.60        6.48     17.00 o
   4   9   2       12.38        1.99     13.73 o
   5   9   2       11.04        6.91     15.42 o
   6   9   2       31.86       -0.97     18.87 o
 -15   0   3        0.33        0.00     24.29 o
 -14   0   3       66.20      124.70     16.19 o
 -13   0   3        5.01      -12.96     16.19 o
 -12   0   3        0.29       -6.78     17.00 o
 -11   0   3      251.19      226.41     12.60 o
 -10   0   3       76.30       68.62      8.95 o
  -9   0   3       20.60       26.25      6.87 o
  -8   0   3       30.50       15.30      5.06 o
  -7   0   3      408.39      420.83     11.28 o
  -6   0   3       71.86       89.98     17.00 o
  -5   0   3        1.72        4.05      7.29 o
  -4   0   3      486.34      466.42     10.31 o
  -3   0   3      587.80      568.58     10.83 o
  -2   0   3     1190.60     1183.87     21.79 o
  -1   0   3     2177.79     2169.55     41.18 o
   0   0   3     5645.32     5478.76     70.25 o
   1   0   3     1254.70     1284.01     19.82 o
   2   0   3       16.95       15.75      6.48 o
   3   0   3      570.87      641.48     13.60 o
   4   0   3     8540.12     9153.16    145.08 o
   5   0   3     1898.11     2042.80     94.74 o
   6   0   3       58.97       60.67      6.22 o
   7   0   3       76.39       85.32     17.00 o
   8   0   3       13.49       18.83     19.43 o
   9   0   3      114.64       89.89     10.31 o
  10   0   3       48.53       42.77      9.68 o
  11   0   3       41.48       45.35      8.95 o
  12   0   3       54.76       36.32     14.96 o
  13   0   3      231.85      254.26     22.67 o
  14   0   3       26.38       66.40     22.67 o
 -15   1   3       12.03       42.90     23.86 o
 -14   1   3       11.41      -15.76     11.73 o
 -13   1   3        4.27        7.72     17.06 o
 -12   1   3       31.29       37.05     17.06 o
 -11   1   3       64.54       83.10     10.75 o
 -10   1   3       32.20       23.05      5.58 o
  -9   1   3        7.78        2.86      4.17 o
  -8   1   3       50.78       60.36      4.76 o
  -7   1   3       91.32       83.62      6.55 o
  -6   1   3       49.69       45.33      4.21 o
  -5   1   3      854.28      881.75     17.51 o
  -4   1   3     1835.10     1904.65     25.68 o
  -3   1   3     1185.77     1227.75     16.36 o
  -2   1   3      529.96      578.43      9.82 o
  -1   1   3     5435.08     5368.60     58.85 o
   0   1   3      735.86      715.13      9.65 o
   1   1   3      695.20      641.94     12.16 o
   2   1   3      677.01      579.92     13.09 o
   3   1   3     2659.27     2760.83     62.99 o
   4   1   3      166.18      185.67      5.87 o
   5   1   3       55.19       53.55      4.35 o
   6   1   3        3.26        5.31      3.97 o
   7   1   3       75.09       72.48      7.71 o
   8   1   3       98.52       94.31     17.41 o
   9   1   3        9.30       11.97      5.30 o
  10   1   3       16.63       24.44      8.88 o
  11   1   3       21.69       28.15      8.54 o
  12   1   3       87.60       96.36      8.49 o
  13   1   3       24.20       25.59     10.38 o
  14   1   3      165.65      254.54     23.06 o
 -14   2   3       19.55       45.95     16.17 o
 -13   2   3        2.78        6.05      5.38 o
 -12   2   3        6.78        3.47     16.36 o
 -11   2   3       47.54       49.60      7.58 o
 -10   2   3        4.99        3.73      4.76 o
  -9   2   3      106.60       99.38      6.03 o
  -8   2   3      250.53      244.53      8.88 o
  -7   2   3       46.80       43.96      9.18 o
  -6   2   3      226.84      235.27      5.75 o
  -5   2   3      198.23      202.63      6.55 o
  -4   2   3       19.79       29.84      6.31 o
  -3   2   3      144.52      145.00      4.40 o
  -2   2   3      484.34      540.65     12.86 o
  -1   2   3      375.87      388.30      6.41 o
   0   2   3      416.30      398.62     11.52 o
   1   2   3      173.90      174.18      4.01 o
   2   2   3       28.18       25.05      3.44 o
   3   2   3      189.07      189.42      9.35 o
   4   2   3       54.79       53.40      5.83 o
   5   2   3       28.44       37.66      7.01 o
   6   2   3       40.00       51.93     11.45 o
   7   2   3      373.20      385.33     18.03 o
   8   2   3      294.73      312.05      8.65 o
   9   2   3      127.48      110.17      7.48 o
  10   2   3        5.58        7.55      6.32 o
  11   2   3       61.90       78.53     14.96 o
  12   2   3       19.35       22.98      8.74 o
  13   2   3        5.92       13.74      9.85 o
 -14   3   3       13.18       16.15     34.82 o
 -13   3   3       72.23      114.45     31.56 o
 -12   3   3       13.20       11.42     11.66 o
 -11   3   3      113.08      117.09      9.12 o
 -10   3   3      239.73      215.65     13.02 o
  -9   3   3      246.39      213.87     10.29 o
  -8   3   3       33.59       50.84      8.60 o
  -7   3   3       21.84       10.06      3.88 o
  -6   3   3      312.72      307.44     12.16 o
  -5   3   3      209.38      230.88      5.35 o
  -4   3   3       98.58      102.50      7.48 o
  -3   3   3     2378.88     2601.70     33.34 o
  -2   3   3     3625.27     3977.20     61.14 o
  -1   3   3      154.98      145.45     10.38 o
   0   3   3      327.42      332.28      6.67 o
   1   3   3      365.92      341.84      6.87 o
   2   3   3      169.66      174.28     16.18 o
   3   3   3      241.93      227.27      5.07 o
   4   3   3       58.95       61.05     10.52 o
   5   3   3       40.58       49.07      6.31 o
   6   3   3       10.03        6.99      5.14 o
   7   3   3        8.24        7.59      3.97 o
   8   3   3       13.44       21.10      8.64 o
   9   3   3       17.88       12.88      4.32 o
  10   3   3      151.66      130.26      6.61 o
  11   3   3      238.45      216.01     23.14 o
  12   3   3        2.73      -14.38      9.59 o
  13   3   3       70.39       95.38     34.01 o
 -13   4   3        3.58       18.15     15.88 o
 -12   4   3        9.75        4.86     17.00 o
 -11   4   3        1.88       10.95      5.52 o
 -10   4   3       30.72       30.57      5.38 o
  -9   4   3       22.43       34.84      7.01 o
  -8   4   3      117.78      105.20      9.37 o
  -7   4   3       81.59      107.77      6.08 o
  -6   4   3       57.84       58.25      7.25 o
  -5   4   3        9.75        7.81      6.04 o
  -4   4   3       71.62       83.85      3.90 o
  -3   4   3      488.11      498.21      9.53 o
  -2   4   3      427.02      440.42     12.23 o
  -1   4   3       61.40       66.41      5.72 o
   0   4   3      134.33      124.43      9.99 o
   1   4   3       22.50       24.26      2.68 o
   2   4   3      161.68      185.48     14.26 o
   3   4   3        5.34       10.13      6.31 o
   4   4   3       59.90       55.94      7.97 o
   5   4   3       68.26       74.52      9.58 o
   6   4   3      203.84      206.40      5.14 o
   7   4   3      131.68      139.05     12.62 o
   8   4   3      424.52      448.83     18.30 o
   9   4   3      107.71      105.25      7.02 o
  10   4   3       12.50       28.61     15.52 o
  11   4   3       73.46       59.40     10.32 o
  12   4   3        5.31       17.06     15.91 o
 -13   5   3       27.43       76.35     23.45 o
 -12   5   3       40.38       62.29     24.29 o
 -11   5   3       71.22      101.90     29.15 o
 -10   5   3       18.52       45.99     17.48 o
  -9   5   3       26.88       34.06      8.42 o
  -8   5   3       50.19       61.35      7.64 o
  -7   5   3      201.15      221.70     22.48 o
  -6   5   3       88.24       89.08      5.31 o
  -5   5   3      228.00      246.04      8.81 o
  -4   5   3      515.78      526.17     40.12 o
  -3   5   3      228.27      218.75      5.45 o
  -2   5   3       55.77       51.41      3.34 o
  -1   5   3      526.31      543.29     17.36 o
   0   5   3       18.88       20.27      3.63 o
   1   5   3      522.82      516.56     12.58 o
   2   5   3      243.54      226.49     10.74 o
   3   5   3      328.49      287.73     23.38 o
   4   5   3      127.66      124.07      9.35 o
   5   5   3      271.86      242.95     17.77 o
   6   5   3       28.86       47.44     12.48 o
   7   5   3       73.51      117.13     29.15 o
   8   5   3       25.91       30.20      6.24 o
   9   5   3      114.42      103.85     16.08 o
  10   5   3        0.90       -8.69     18.25 o
  11   5   3        5.46      -19.19     16.19 o
  12   5   3       14.79       14.94     20.23 o
 -12   6   3       20.57       49.73     20.13 o
 -11   6   3      381.45      403.99     27.22 o
 -10   6   3       51.94       49.03     16.34 o
  -9   6   3       25.01       47.82     10.89 o
  -8   6   3       91.08      123.63     18.96 o
  -7   6   3       78.03      100.02     13.45 o
  -6   6   3       86.31       70.54      7.80 o
  -5   6   3       89.76       94.76      9.73 o
  -4   6   3      151.92      147.88     25.07 o
  -3   6   3       22.66       20.17      3.04 o
  -2   6   3       96.42       80.98      5.73 o
  -1   6   3       95.87      113.17      4.87 o
   0   6   3      137.37      160.37      5.72 o
   1   6   3       75.27       73.65      6.69 o
   2   6   3      287.85      293.27     13.01 o
   3   6   3       16.92       33.47      6.21 o
   4   6   3     1033.69      936.21     49.97 o
   5   6   3      565.10      633.01     45.76 o
   6   6   3       48.92       55.06     12.88 o
   7   6   3       29.22       10.99     14.58 o
   8   6   3       14.33       25.91     17.81 o
   9   6   3      193.49      247.01     21.67 o
  10   6   3       47.52       30.23     16.19 o
  11   6   3       23.59       16.69     39.68 o
 -10   7   3        7.19       37.31     15.91 o
  -9   7   3        5.51      -29.62     69.64 o
  -8   7   3        6.98       -9.84     13.96 o
  -7   7   3        6.60       31.27     18.97 o
  -6   7   3       40.78       43.47      8.84 o
  -5   7   3       77.49       75.83      6.53 o
  -4   7   3       91.14      107.60      7.47 o
  -3   7   3      267.04      257.47      7.06 o
  -2   7   3      198.15      199.15      6.10 o
  -1   7   3      138.23      125.67      9.70 o
   0   7   3      113.84      110.78      7.86 o
   1   7   3      296.58      289.13      8.31 o
   2   7   3       46.06       43.92      5.19 o
   3   7   3      111.40      107.63     12.77 o
   4   7   3       25.01       19.56     14.01 o
   5   7   3       26.31       32.95     13.77 o
   6   7   3       11.70        7.58     11.72 o
   7   7   3       48.59       55.22     15.42 o
   8   7   3       18.02       -9.72     17.81 o
   9   7   3       49.66       34.51     16.58 o
  -9   8   3        6.38        0.66     15.43 o
  -8   8   3        8.55       -7.54     16.19 o
  -7   8   3       28.11       33.91     33.20 o
  -6   8   3       81.62       79.36     29.15 o
  -5   8   3       22.55       15.39     10.64 o
  -4   8   3       20.97       19.59      6.10 o
  -3   8   3       14.88        8.67      8.92 o
  -2   8   3       27.66       30.39      4.49 o
  -1   8   3       21.30       25.12      5.06 o
   0   8   3       32.20       48.83     12.92 o
   1   8   3        6.44       14.62      6.65 o
   2   8   3       46.50       34.24     14.18 o
   3   8   3       82.50       83.21     17.06 o
   4   8   3       72.43      103.52     12.88 o
   5   8   3       21.02        6.42     33.20 o
   6   8   3        2.78      -31.26     25.91 o
   7   8   3       83.52      102.60     15.55 o
   8   8   3      157.31      171.82     46.97 o
  -6   9   3       39.03       55.06     36.44 o
  -5   9   3       39.81       38.87     12.03 o
  -4   9   3       37.01       48.72     13.77 o
  -3   9   3      258.02      244.98     75.31 o
  -2   9   3      408.35      480.78     16.43 o
  -1   9   3        4.10        1.39      7.08 o
   0   9   3       13.70        0.23     38.87 o
   1   9   3       13.04       18.55     29.96 o
   2   9   3       35.12       41.84     21.05 o
   3   9   3       12.81       15.32     14.76 o
   4   9   3       17.48        1.35     17.81 o
   5   9   3        3.62      -29.15     19.43 o
 -14   0   4       45.32        3.24     25.91 o
 -13   0   4        0.14       -1.62     12.96 o
 -12   0   4       10.12        4.05     12.60 o
 -11   0   4       51.87       49.57     10.48 o
 -10   0   4      102.85       93.77     18.62 o
  -9   0   4        0.01       -9.72      7.29 o
  -8   0   4       59.65       55.43     16.19 o
  -7   0   4        2.20        8.10      9.72 o
  -6   0   4       96.00       85.24      5.06 o
  -5   0   4       45.82       72.31     12.96 o
  -4   0   4      225.03      214.32     17.00 o
  -3   0   4      433.84      450.52     16.19 o
  -2   0   4      161.86      170.54     13.77 o
  -1   0   4     5691.72     5887.84     84.65 o
   0   0   4      223.55      235.33     18.62 o
   1   0   4     1053.39     1074.89     18.57 o
   2   0   4        7.45        0.23      4.05 o
   3   0   4       49.95       55.20      7.29 o
   4   0   4      365.96      381.01     10.83 o
   5   0   4      245.06      271.67     22.67 o
   6   0   4       39.83       41.33      5.62 o
   7   0   4       48.94       48.03      8.91 o
   8   0   4        0.80       14.17      6.59 o
   9   0   4        1.00      -10.46     11.34 o
  10   0   4       63.45       47.61      9.68 o
  11   0   4        1.37       -6.48     14.58 o
  12   0   4        0.01      -14.58     12.96 o
  13   0   4      115.95      113.36     22.67 o
 -15   1   4        8.50        6.48     25.91 o
 -14   1   4       31.65       38.36     12.37 o
 -13   1   4       68.42       92.63     11.43 o
 -12   1   4       39.75       51.29     10.13 o
 -11   1   4      146.91      140.12     11.92 o
 -10   1   4       26.26       19.81      6.76 o
  -9   1   4      199.95      206.17     11.69 o
  -8   1   4      132.87      135.89     15.43 o
  -7   1   4       73.11       94.82      4.47 o
  -6   1   4      143.30      122.53      4.52 o
  -5   1   4      244.56      243.42      8.18 o
  -4   1   4      328.56      328.92     15.38 o
  -3   1   4       93.98       98.46      8.04 o
  -2   1   4       51.96       48.75      4.02 o
  -1   1   4      539.33      530.85     12.39 o
   0   1   4      153.98      157.09      7.71 o
   1   1   4      329.98      295.76      5.43 o
   2   1   4      243.92      227.17      5.22 o
   3   1   4      225.38      232.59      5.67 o
   4   1   4      593.82      642.30     14.49 o
   5   1   4     1718.88     1885.41     25.84 o
   6   1   4      330.26      321.72      9.35 o
   7   1   4       16.11       14.45      4.51 o
   8   1   4       54.36       60.83      9.15 o
   9   1   4      209.11      230.02     23.62 o
  10   1   4        5.79        4.93      6.52 o
  11   1   4       10.59       20.88      6.21 o
  12   1   4       72.19       95.24     11.56 o
  13   1   4       35.33       39.29     11.05 o
 -14   2   4       38.85       36.38     13.79 o
 -13   2   4       63.88       66.99     18.06 o
 -12   2   4       68.72       63.25     10.10 o
 -11   2   4       51.72       45.25     10.99 o
 -10   2   4       91.85       88.43      9.82 o
  -9   2   4      344.86      318.03     10.29 o
  -8   2   4        4.77       10.08      3.92 o
  -7   2   4        5.44        7.97      3.69 o
  -6   2   4        7.63        9.22      2.96 o
  -5   2   4      751.70      692.12     11.02 o
  -4   2   4     1422.50     1452.01     18.45 o
  -3   2   4      610.17      617.99      9.91 o
  -2   2   4      859.49      851.21     28.99 o
  -1   2   4      163.89      138.01      7.34 o
   0   2   4      117.91      129.79      6.95 o
   1   2   4      102.18       87.72      6.81 o
   2   2   4      287.62      269.01     10.52 o
   3   2   4      652.00      618.57     15.19 o
   4   2   4      237.06      197.83      5.77 o
   5   2   4       19.21       22.80      4.91 o
   6   2   4       50.69       47.85      8.88 o
   7   2   4      112.57      113.31      5.84 o
   8   2   4      102.86      113.53      8.46 o
   9   2   4       72.56       64.45      7.58 o
  10   2   4       49.30       37.42      6.22 o
  11   2   4       53.28       51.93      7.73 o
  12   2   4      201.38      232.04     15.76 o
  13   2   4       10.11       -9.46     18.77 o
 -14   3   4        2.31       -3.50     37.25 o
 -13   3   4       20.23       18.61     16.99 o
 -12   3   4        9.99        7.95      6.57 o
 -11   3   4       68.98       80.43     18.47 o
 -10   3   4      353.48      310.20     19.85 o
  -9   3   4       56.85       53.86      5.97 o
  -8   3   4        3.40        1.48      3.76 o
  -7   3   4      198.46      173.23     10.29 o
  -6   3   4      277.85      248.54     10.74 o
  -5   3   4       76.42       69.33      5.23 o
  -4   3   4      250.95      269.42     10.99 o
  -3   3   4      325.52      313.95      7.69 o
  -2   3   4      137.34      142.51      8.02 o
  -1   3   4      189.72      199.78      9.41 o
   0   3   4      108.83      106.42      8.29 o
   1   3   4      175.91      179.56     11.69 o
   2   3   4      301.56      313.42     27.83 o
   3   3   4      263.56      263.70      7.01 o
   4   3   4       87.72       95.85      4.91 o
   5   3   4       31.13       27.99      5.38 o
   6   3   4      452.01      462.82     10.99 o
   7   3   4       46.43       46.03      6.74 o
   8   3   4      444.62      432.41     32.73 o
   9   3   4      131.66      105.30      6.31 o
  10   3   4      265.82      259.73      8.49 o
  11   3   4      126.82      125.66     14.54 o
  12   3   4        0.72        3.24     10.36 o
  13   3   4       58.44       35.69     38.87 o
 -13   4   4       67.79       87.92     49.39 o
 -12   4   4       79.14       96.58     14.01 o
 -11   4   4        2.56       -1.83      8.82 o
 -10   4   4      126.70      105.70     11.45 o
  -9   4   4      149.69      147.09      8.57 o
  -8   4   4       45.87       46.31      3.74 o
  -7   4   4       91.40       86.28      4.81 o
  -6   4   4       28.90       27.90      2.91 o
  -5   4   4      106.96      106.89      6.49 o
  -4   4   4      214.77      252.77     11.80 o
  -3   4   4        5.66        6.35      3.16 o
  -2   4   4      106.52      112.13      8.31 o
  -1   4   4       61.62       70.04      3.33 o
   0   4   4       76.22       81.16      4.62 o
   1   4   4       97.78       83.59      3.04 o
   2   4   4       19.40       22.63      5.39 o
   3   4   4       27.49       39.69      3.98 o
   4   4   4      114.85      132.92      5.74 o
   5   4   4      151.50      144.37     10.52 o
   6   4   4      317.17      301.62     17.18 o
   7   4   4       25.62       24.23      2.79 o
   8   4   4       13.04        7.91      9.35 o
   9   4   4       29.42       39.21     12.86 o
  10   4   4       45.68       49.32     13.53 o
  11   4   4      107.07      173.60     22.67 o
  12   4   4      166.39      230.95     39.68 o
 -13   5   4       19.20       25.91     19.43 o
 -12   5   4        8.42       -1.67     15.61 o
 -11   5   4       80.80       67.85     14.01 o
 -10   5   4       51.58       56.92     10.88 o
  -9   5   4       71.96       83.81      7.10 o
  -8   5   4       96.37       80.70      8.57 o
  -7   5   4      110.03       80.82     12.63 o
  -6   5   4       63.26       58.07      5.67 o
  -5   5   4       36.34       36.69      3.57 o
  -4   5   4       82.90       87.69      4.25 o
  -3   5   4      119.87      113.55      6.44 o
  -2   5   4      167.11      146.67      5.94 o
  -1   5   4       66.87       64.07     13.96 o
   0   5   4       28.82       26.68      7.07 o
   1   5   4       44.15       60.31      3.29 o
   2   5   4       11.61       13.63      5.50 o
   3   5   4      120.08      133.19     10.52 o
   4   5   4       41.70       39.11      5.74 o
   5   5   4      444.27      433.98     13.54 o
   6   5   4       47.69       48.81      6.01 o
   7   5   4      123.75      110.36     21.86 o
   8   5   4        8.83       14.66      6.51 o
   9   5   4       31.82       11.34     29.15 o
  10   5   4       44.68       50.20     24.29 o
  11   5   4       53.86       82.59     29.96 o
 -12   6   4      108.53      130.28     27.53 o
 -11   6   4       65.81       99.05     25.91 o
 -10   6   4       32.74       14.70     14.76 o
  -9   6   4       60.83       61.65     13.13 o
  -8   6   4       75.25       87.20     22.58 o
  -7   6   4        0.36       -9.37      6.25 o
  -6   6   4       12.28       11.68      4.66 o
  -5   6   4        4.15        6.17      4.30 o
  -4   6   4       42.84       53.03     17.46 o
  -3   6   4      244.16      221.94      6.00 o
  -2   6   4      247.28      240.85     17.83 o
  -1   6   4      556.03      499.75     20.77 o
   0   6   4      116.33      123.03      6.50 o
   1   6   4       76.97       77.60      5.06 o
   2   6   4      507.09      473.30     12.69 o
   3   6   4        3.46        7.61      6.76 o
   4   6   4        4.05       -4.62      7.69 o
   5   6   4        7.94       14.04     12.96 o
   6   6   4      132.22      159.50     14.01 o
   7   6   4        3.24      -18.22     12.15 o
   8   6   4       22.37       22.85     14.96 o
   9   6   4        3.34        8.94     15.88 o
  10   6   4        5.08       16.53     15.20 o
 -10   7   4      106.96      122.68     16.72 o
  -9   7   4       27.50       32.74     21.05 o
  -8   7   4        8.17        4.52     13.29 o
  -7   7   4      121.67      176.63     31.33 o
  -6   7   4       75.90       68.39     12.89 o
  -5   7   4      122.47      125.16      5.75 o
  -4   7   4       60.08       60.12      6.06 o
  -3   7   4       10.35        4.58      5.79 o
  -2   7   4      122.97      117.49      6.28 o
  -1   7   4      134.83      114.78      4.78 o
   0   7   4       28.59       16.79      6.25 o
   1   7   4        3.84        4.56     13.43 o
   2   7   4       42.35       32.10      5.80 o
   3   7   4       39.92       52.65     10.50 o
   4   7   4       77.79       60.20      4.65 o
   5   7   4      569.45      603.08     86.64 o
   6   7   4       87.54      133.73     51.01 o
   7   7   4        1.78       -7.75     17.00 o
   8   7   4        0.83        8.75     13.48 o
   9   7   4       34.60       19.16     19.82 o
  -9   8   4      103.84       64.06     20.35 o
  -8   8   4        1.06      -18.46     13.48 o
  -7   8   4        7.22       27.32     15.61 o
  -6   8   4        6.79       17.49     12.70 o
  -5   8   4       54.52       77.23     28.51 o
  -4   8   4        9.64       10.02      7.71 o
  -3   8   4       18.39       23.24      8.15 o
  -2   8   4       94.28       77.09      8.55 o
  -1   8   4       67.22       59.75      5.39 o
   0   8   4        9.90       14.28      6.18 o
   1   8   4        0.12        7.51      4.82 o
   2   8   4        1.86       -3.09     14.54 o
   3   8   4        9.14        2.53     19.43 o
   4   8   4        8.20       11.26     11.03 o
   5   8   4        0.79        2.43     13.74 o
   6   8   4       36.60       25.76     38.87 o
   7   8   4       44.83       46.40     14.37 o
  -6   9   4       16.09       29.15     13.71 o
  -5   9   4        8.45       29.61     13.77 o
  -4   9   4       55.90       70.65     29.15 o
  -3   9   4       71.42       58.50     34.82 o
  -2   9   4       18.99       39.60     18.62 o
  -1   9   4       32.32        6.48     13.77 o
   0   9   4       23.56       17.90     10.48 o
   1   9   4       31.23       53.71     14.58 o
   2   9   4       44.41       52.94     13.17 o
   3   9   4       59.69       57.31     16.43 o
   4   9   4        8.74       -1.48     12.84 o
   5   9   4        0.73      -23.92     17.23 o
 -14   0   5        0.08       48.58     27.53 o
 -13   0   5      133.97       90.69     22.67 o
 -12   0   5      310.12      298.70     37.25 o
 -11   0   5      532.22      537.68     19.47 o
 -10   0   5        3.07       -0.81     12.15 o
  -9   0   5        4.12       -1.62      7.29 o
  -8   0   5      102.37       89.17      6.22 o
  -7   0   5       81.85       69.58      7.29 o
  -6   0   5        1.11        0.81      4.58 o
  -5   0   5       52.90       55.85     11.34 o
  -4   0   5       43.57       47.69      4.86 o
  -3   0   5     3746.06     4096.70     78.44 o
  -2   0   5     1972.45     1877.18     61.54 o
  -1   0   5      102.24      132.38      9.72 o
   0   0   5      316.05      293.95      8.91 o
   1   0   5       19.02       27.18      3.89 o
   2   0   5     1103.62     1061.07     18.66 o
   3   0   5     1000.42      967.74     35.63 o
   4   0   5      219.57      194.46      8.02 o
   5   0   5     1884.40     2031.68     35.28 o
   6   0   5      519.25      608.77     59.92 o
   7   0   5        2.51       17.81      7.77 o
   8   0   5      102.45       98.46     29.96 o
   9   0   5      173.86      176.01     32.39 o
  10   0   5       56.72       58.30     12.96 o
  11   0   5       27.04       12.96     14.58 o
  12   0   5        4.19      -12.96     14.58 o
  13   0   5       43.54       58.30     24.29 o
 -14   1   5       28.45       61.07     13.09 o
 -13   1   5       25.64       39.86     12.61 o
 -12   1   5       33.37       40.29      8.20 o
 -11   1   5       18.41       27.97     11.45 o
 -10   1   5       31.98       40.52      9.12 o
  -9   1   5       49.26       60.49     10.99 o
  -8   1   5       12.82       18.18      3.87 o
  -7   1   5       44.75       42.48      6.42 o
  -6   1   5        4.74        1.49      3.04 o
  -5   1   5      116.06      111.20      4.98 o
  -4   1   5      116.42      113.49      8.18 o
  -3   1   5      838.68      802.91     15.66 o
  -2   1   5      978.39      960.01     22.91 o
  -1   1   5      302.56      306.17      5.93 o
   0   1   5       83.17       94.22      5.61 o
   1   1   5      371.68      380.98     13.32 o
   2   1   5       69.16       86.40      6.08 o
   3   1   5       57.15       60.14      8.48 o
   4   1   5      727.32      702.67     11.28 o
   5   1   5      448.66      434.54     15.66 o
   6   1   5        4.12       11.74      5.38 o
   7   1   5      114.17      108.45      6.55 o
   8   1   5        0.68        3.57      6.08 o
   9   1   5        0.71       -5.01      7.01 o
  10   1   5       33.68       37.81      7.63 o
  11   1   5       18.01       23.63     10.91 o
  12   1   5        9.52       32.33     12.96 o
  13   1   5        5.14       22.12     11.93 o
 -14   2   5       60.16       26.16     11.24 o
 -13   2   5       45.24       59.14     21.26 o
 -12   2   5       13.67       14.01      6.90 o
 -11   2   5       83.27       96.53     14.03 o
 -10   2   5       23.63       27.19      9.25 o
  -9   2   5      218.30      188.30     20.00 o
  -8   2   5       21.41       14.82      5.38 o
  -7   2   5       94.15       81.96      5.84 o
  -6   2   5       66.99       63.82      5.42 o
  -5   2   5       49.02       41.99      4.47 o
  -4   2   5       74.16       97.72      9.28 o
  -3   2   5     1224.24     1302.32     18.36 o
  -2   2   5        2.24        9.10      4.21 o
  -1   2   5      125.57      117.24      5.49 o
   0   2   5       39.95       37.45      3.30 o
   1   2   5       73.47       63.68      6.78 o
   2   2   5      259.72      243.57      5.88 o
   3   2   5      296.48      310.08      6.52 o
   4   2   5      148.32      143.92      6.08 o
   5   2   5      233.25      236.05     21.74 o
   6   2   5      299.06      266.27     15.94 o
   7   2   5      341.81      340.87     23.15 o
   8   2   5      193.98      188.13     10.75 o
   9   2   5       19.25       34.96      6.07 o
  10   2   5       15.14       15.35      7.71 o
  11   2   5       41.50       40.60      7.71 o
  12   2   5       17.03       16.34      9.42 o
  13   2   5       19.22       23.09     28.36 o
 -14   3   5        5.92       14.07     15.78 o
 -13   3   5        4.08       23.86     13.26 o
 -12   3   5       12.56        7.05      9.65 o
 -11   3   5      289.63      266.31     11.03 o
 -10   3   5      119.76       99.82      8.95 o
  -9   3   5     1049.06     1019.17     16.47 o
  -8   3   5      126.66      115.85      9.58 o
  -7   3   5        0.22        8.48      4.79 o
  -6   3   5      228.14      235.96      7.06 o
  -5   3   5       65.70       73.28     11.69 o
  -4   3   5      637.99      670.04     27.46 o
  -3   3   5      601.89      558.70     17.17 o
  -2   3   5      577.98      583.84     10.20 o
  -1   3   5       14.94       20.54      3.94 o
   0   3   5      160.57      151.91      9.12 o
   1   3   5       66.44       72.09     12.16 o
   2   3   5      151.52      165.56     18.23 o
   3   3   5      293.32      272.95     14.75 o
   4   3   5        9.93       32.90      3.97 o
   5   3   5       28.30       33.64      5.61 o
   6   3   5       19.73       23.67      6.08 o
   7   3   5       94.88       80.42      5.30 o
   8   3   5        4.89        1.52      9.58 o
   9   3   5       81.23       77.31      8.54 o
  10   3   5       13.01        8.68      6.08 o
  11   3   5      147.52      179.74     29.02 o
  12   3   5      342.56      369.58     52.63 o
 -13   4   5        6.37       11.34     25.91 o
 -12   4   5       14.29        4.32     13.96 o
 -11   4   5       81.82      101.85     12.16 o
 -10   4   5        6.25       16.60      7.25 o
  -9   4   5      407.68      382.50     25.33 o
  -8   4   5        3.75       -2.77      3.01 o
  -7   4   5       43.19       41.51      3.30 o
  -6   4   5       10.31        8.87      6.55 o
  -5   4   5       39.53       43.41      5.27 o
  -4   4   5       85.00       72.55      7.56 o
  -3   4   5      243.51      214.19      9.06 o
  -2   4   5        3.01        2.83      3.91 o
  -1   4   5      111.64       93.82      6.46 o
   0   4   5      270.37      253.10     14.02 o
   1   4   5        6.78       13.49      6.31 o
   2   4   5      224.89      216.78     12.86 o
   3   4   5       19.48       18.50      3.04 o
   4   4   5       33.42       30.91      4.01 o
   5   4   5       11.14        1.60      3.97 o
   6   4   5      210.19      191.42      8.40 o
   7   4   5      160.19      150.62     14.51 o
   8   4   5       15.83        9.74      3.87 o
   9   4   5        8.04       11.13      5.57 o
  10   4   5       10.78       15.79     30.77 o
  11   4   5      130.11      133.38     17.38 o
  12   4   5        4.36       32.35     23.48 o
 -13   5   5       74.15       81.43     25.10 o
 -12   5   5        3.49       20.81     15.43 o
 -11   5   5       36.87       72.27     14.01 o
 -10   5   5       26.62       35.18      9.56 o
  -9   5   5       15.57       38.94     15.66 o
  -8   5   5       20.24       12.23      7.25 o
  -7   5   5       50.59       68.40      9.84 o
  -6   5   5        2.57        5.89      2.78 o
  -5   5   5      109.67      105.83      8.27 o
  -4   5   5      204.77      217.65     13.21 o
  -3   5   5      117.31       99.57      4.49 o
  -2   5   5      111.12      107.70      4.49 o
  -1   5   5       94.45       82.43      3.99 o
   0   5   5      165.11      158.40      8.09 o
   1   5   5       26.48       41.27      7.06 o
   2   5   5      104.07      107.89     19.99 o
   3   5   5       92.12      117.95      8.95 o
   4   5   5      344.11      367.13     15.52 o
   5   5   5       27.24       42.32      7.72 o
   6   5   5       37.21       42.37      6.05 o
   7   5   5      154.73      147.68      8.85 o
   8   5   5       26.71       49.19     11.69 o
   9   5   5       41.95       48.83     10.65 o
  10   5   5        0.92        7.02     29.96 o
  11   5   5       12.83       11.17     16.34 o
 -12   6   5       76.51       78.23     19.78 o
 -11   6   5       34.57       81.52     60.73 o
 -10   6   5        6.32       21.05     25.91 o
  -9   6   5       39.59       31.07      9.94 o
  -8   6   5       29.02       48.09     29.66 o
  -7   6   5       29.49       49.47     26.13 o
  -6   6   5       21.46       16.07      8.05 o
  -5   6   5      125.09      154.86      6.76 o
  -4   6   5      188.27      166.58      9.60 o
  -3   6   5      104.03       91.51      5.45 o
  -2   6   5      601.03      542.19     10.10 o
  -1   6   5      141.39      136.16      4.78 o
   0   6   5      467.66      443.89      9.89 o
   1   6   5       14.89       29.87      3.83 o
   2   6   5       57.72       73.04     14.08 o
   3   6   5      134.95      176.64     37.05 o
   4   6   5      305.01      311.81     13.92 o
   5   6   5      213.26      186.81     17.00 o
   6   6   5      241.11      216.88      9.98 o
   7   6   5       37.32       21.90     13.13 o
   8   6   5       14.31       30.23     13.18 o
   9   6   5        3.71       -8.86     18.22 o
  10   6   5        1.90        9.39     34.01 o
 -10   7   5       66.86       73.14     54.25 o
  -9   7   5       11.14       24.29     14.89 o
  -8   7   5       12.99       23.21     17.81 o
  -7   7   5       36.23       61.08     12.51 o
  -6   7   5       21.87       29.99     26.16 o
  -5   7   5       48.44       40.19      7.56 o
  -4   7   5       94.85       81.57      4.71 o
  -3   7   5       87.00       87.36      5.37 o
  -2   7   5        9.12       14.58      4.20 o
  -1   7   5       13.98       14.04      9.42 o
   0   7   5       51.15       47.68     13.15 o
   1   7   5       11.92        7.20      7.08 o
   2   7   5       16.73       12.38      5.86 o
   3   7   5       28.41       31.25      8.33 o
   4   7   5       49.02       56.03      9.72 o
   5   7   5       31.29       20.32     11.28 o
   6   7   5        9.03        9.58     15.39 o
   7   7   5       49.73       75.43     46.97 o
   8   7   5       24.61       38.62     17.81 o
   9   7   5       11.77       41.73     33.20 o
  -8   8   5        4.21       -4.77     25.10 o
  -7   8   5        5.28       10.34     12.88 o
  -6   8   5        3.45        6.48     14.58 o
  -5   8   5        2.37       18.97     33.20 o
  -4   8   5       18.81       12.18      6.34 o
  -3   8   5       66.16       79.79     13.77 o
  -2   8   5       38.44       44.43      7.47 o
  -1   8   5       13.25       19.51      6.13 o
   0   8   5       12.21        1.40      5.16 o
   1   8   5       30.30       44.76      9.56 o
   2   8   5       14.03       21.43     34.82 o
   3   8   5        5.18       23.92     22.67 o
   4   8   5       18.82       16.25     13.17 o
   5   8   5       15.32       14.04     13.04 o
   6   8   5       26.29       39.58     18.62 o
   7   8   5       61.59       22.19     27.53 o
  -6   9   5      103.49      138.88     66.40 o
  -5   9   5       24.00       28.61     10.48 o
  -4   9   5      116.49      130.61     85.02 o
  -3   9   5       17.16       49.70     16.19 o
  -2   9   5       15.47       -1.88      8.82 o
  -1   9   5       74.03       70.51     10.12 o
   0   9   5       37.45       16.78     18.62 o
   1   9   5       39.47       74.25     23.48 o
   2   9   5        2.59       36.76     12.84 o
   3   9   5       23.57       36.99     34.01 o
   4   9   5       16.24        4.16     20.24 o
 -14   0   6      245.57      187.86     35.63 o
 -13   0   6      349.83      353.05     40.49 o
 -12   0   6      571.25      527.96     30.77 o
 -11   0   6        0.88       12.60     15.39 o
 -10   0   6       60.36       47.79      8.09 o
  -9   0   6      372.47      337.28     16.19 o
  -8   0   6      508.72      460.27     49.39 o
  -7   0   6       85.08      103.77     26.72 o
  -6   0   6       69.72       77.34      5.67 o
  -5   0   6        0.98        0.00     11.34 o
  -4   0   6      609.79      712.46     25.91 o
  -3   0   6     1114.44     1153.86     27.90 o
  -2   0   6     6354.24     6324.13     91.42 o
  -1   0   6      254.36      226.52      8.91 o
   0   0   6       46.13       53.61      7.29 o
   1   0   6      152.07      140.41     17.81 o
   2   0   6       26.60       24.09      5.06 o
   3   0   6       91.49       82.88      5.73 o
   4   0   6      364.41      378.11     51.01 o
   5   0   6       67.13       78.90      6.22 o
   6   0   6       57.50       53.94      8.10 o
   7   0   6        8.28       16.73      5.79 o
   8   0   6      127.70      146.97     11.98 o
   9   0   6       20.38       36.91     21.05 o
  10   0   6       15.75        1.62     16.19 o
  11   0   6       52.52       68.02     19.43 o
  12   0   6        2.44       19.43     11.34 o
  13   0   6       30.35        9.72     25.91 o
 -14   1   6       63.79       92.43     32.09 o
 -13   1   6       51.72       79.47     26.37 o
 -12   1   6      129.52      154.31     27.58 o
 -11   1   6       27.75       21.15     13.06 o
 -10   1   6      172.22      161.75     17.77 o
  -9   1   6       63.22       71.98      6.05 o
  -8   1   6       69.56       74.42     10.75 o
  -7   1   6      437.70      443.52     30.15 o
  -6   1   6      488.94      512.37     17.06 o
  -5   1   6       14.03       10.87      2.38 o
  -4   1   6      163.73      170.55      5.29 o
  -3   1   6      362.91      378.19     11.22 o
  -2   1   6     2003.93     2147.69     26.66 o
  -1   1   6      454.40      498.39      8.36 o
   0   1   6       39.44       28.27      3.37 o
   1   1   6       35.85       27.58      5.62 o
   2   1   6        1.91        3.19      3.08 o
   3   1   6      169.86      163.24      5.75 o
   4   1   6      407.53      416.82     11.04 o
   5   1   6      276.23      281.59      8.65 o
   6   1   6       67.29       61.60      6.80 o
   7   1   6      100.03      142.35     15.24 o
   8   1   6       33.19       47.63     15.43 o
   9   1   6       10.77       14.87      7.83 o
  10   1   6       14.26       12.52      8.74 o
  11   1   6       31.58       26.53      8.81 o
  12   1   6       17.42       39.64     11.63 o
 -14   2   6        3.15        2.43     11.14 o
 -13   2   6        4.63      -10.85      8.38 o
 -12   2   6       19.40       28.09      8.95 o
 -11   2   6       36.00       35.49      7.21 o
 -10   2   6       92.48       96.10      6.84 o
  -9   2   6       43.84       52.45     11.63 o
  -8   2   6       36.34       36.80      5.84 o
  -7   2   6       21.17       22.64      4.07 o
  -6   2   6        2.55        4.64      3.22 o
  -5   2   6       86.48       82.07      8.03 o
  -4   2   6      275.24      276.46     11.08 o
  -3   2   6      105.18      126.77      4.61 o
  -2   2   6      631.07      667.24     21.74 o
  -1   2   6      566.71      564.02     13.22 o
   0   2   6       67.38       69.09      4.01 o
   1   2   6       10.34       14.88      3.35 o
   2   2   6       28.38       20.38      6.08 o
   3   2   6       10.99        6.10      2.96 o
   4   2   6      165.76      169.18     10.99 o
   5   2   6      155.06      137.48      6.26 o
   6   2   6       87.22       79.75      9.12 o
   7   2   6       33.06       35.77      9.86 o
   8   2   6        2.07       10.10      6.53 o
   9   2   6        2.90        7.25      5.60 o
  10   2   6        3.27        1.47      7.25 o
  11   2   6       52.55       50.95      7.59 o
  12   2   6      174.69      237.83     19.03 o
 -14   3   6        3.85       -2.43     26.72 o
 -13   3   6       59.30       70.93     13.04 o
 -12   3   6       27.73       22.83     10.75 o
 -11   3   6        4.07       20.77     10.52 o
 -10   3   6       17.76       13.93      8.37 o
  -9   3   6      389.66      367.08     16.83 o
  -8   3   6      456.53      396.90      9.58 o
  -7   3   6      265.47      308.99     18.93 o
  -6   3   6      339.81      323.15     25.46 o
  -5   3   6      397.16      372.33     12.86 o
  -4   3   6       50.23       51.30      4.07 o
  -3   3   6      148.20      157.20      5.24 o
  -2   3   6       98.03      101.44     14.75 o
  -1   3   6       59.26       52.06      3.74 o
   0   3   6       31.43       39.33      7.48 o
   1   3   6       63.20       52.84      7.42 o
   2   3   6      101.08      112.14      7.48 o
   3   3   6        7.25       16.25      7.50 o
   4   3   6       18.05       10.34      5.20 o
   5   3   6        2.23        3.96      3.48 o
   6   3   6      197.87      192.13     13.32 o
   7   3   6       68.55       75.51      9.41 o
   8   3   6       19.65       15.45      8.18 o
   9   3   6       40.45       39.68      9.12 o
  10   3   6       14.75       12.50      7.01 o
  11   3   6        6.50       46.03     42.92 o
  12   3   6        3.98      -19.74     20.98 o
 -13   4   6       85.20       47.11     21.86 o
 -12   4   6       59.90       70.82     36.44 o
 -11   4   6      150.94      167.76      8.82 o
 -10   4   6      117.74      130.70     16.13 o
  -9   4   6      105.03       68.83      6.55 o
  -8   4   6      104.94       87.59      5.17 o
  -7   4   6       39.46       50.81      5.14 o
  -6   4   6       11.35       15.99      4.01 o
  -5   4   6      248.95      260.09      7.36 o
  -4   4   6      652.72      661.63     12.44 o
  -3   4   6      191.15      201.31     20.73 o
  -2   4   6      565.85      535.40     10.20 o
  -1   4   6       54.30       49.23     10.08 o
   0   4   6       33.97       31.68      4.75 o
   1   4   6      132.17      148.26      3.74 o
   2   4   6       65.30       73.79      6.31 o
   3   4   6       13.63       -0.07      4.68 o
   4   4   6       22.58       16.59      9.70 o
   5   4   6        9.36       12.67      5.38 o
   6   4   6      108.26      114.36     11.30 o
   7   4   6       24.62       23.88      2.95 o
   8   4   6       17.09       16.72     10.81 o
   9   4   6       29.88       24.38     10.67 o
  10   4   6       24.97       28.23     19.43 o
  11   4   6       13.63      -11.34     15.55 o
 -12   5   6      118.62      137.92     17.38 o
 -11   5   6       45.01       37.82     31.58 o
 -10   5   6       10.20        9.04      7.41 o
  -9   5   6       43.47       36.53      7.80 o
  -8   5   6       26.24       27.73      5.68 o
  -7   5   6       41.03       51.06      6.31 o
  -6   5   6      121.64      101.93      6.89 o
  -5   5   6      231.41      213.08     10.14 o
  -4   5   6      141.05      141.47     10.82 o
  -3   5   6      205.69      176.53      5.24 o
  -2   5   6      124.49       90.78      4.62 o
  -1   5   6      158.02      144.53      5.25 o
   0   5   6       48.69       43.13      3.99 o
   1   5   6       74.86       63.20      5.53 o
   2   5   6       10.93        8.74      4.14 o
   3   5   6        3.64        6.18      3.83 o
   4   5   6       97.94       97.71     12.39 o
   5   5   6      359.88      396.86     13.26 o
   6   5   6       38.71       50.44      8.10 o
   7   5   6        1.47       10.45      4.37 o
   8   5   6       52.26       49.23     14.28 o
   9   5   6       61.08       48.36     14.33 o
  10   5   6        0.61       -1.96     18.25 o
 -11   6   6       36.60       72.42     15.61 o
 -10   6   6       10.65       25.35     13.13 o
  -9   6   6       71.31       97.67     11.94 o
  -8   6   6       62.40       67.72     22.67 o
  -7   6   6       93.48       91.92      8.31 o
  -6   6   6       25.92       22.54     10.66 o
  -5   6   6        2.51        9.92      4.53 o
  -4   6   6      202.16      176.34     15.69 o
  -3   6   6       35.01       35.67      4.29 o
  -2   6   6      317.26      344.95     12.21 o
  -1   6   6       59.92       64.62      4.71 o
   0   6   6      157.54      160.46     10.34 o
   1   6   6       48.69       39.76     11.28 o
   2   6   6      167.97      142.80     10.62 o
   3   6   6       27.45       20.74      6.90 o
   4   6   6       33.72        4.86     19.43 o
   5   6   6      147.91      127.14     19.43 o
   6   6   6        7.66       24.23     11.94 o
   7   6   6        2.91      -16.25     13.29 o
   8   6   6       23.52       17.91     29.96 o
   9   6   6        2.25      -12.63     13.48 o
 -10   7   6       34.79       32.39     17.18 o
  -9   7   6        9.05       43.62     15.61 o
  -8   7   6       45.97       41.23     13.73 o
  -7   7   6       28.85      -12.08     12.88 o
  -6   7   6        0.43       -6.88      6.15 o
  -5   7   6       17.39       16.71      4.37 o
  -4   7   6       18.76       15.93      6.55 o
  -3   7   6      118.72      118.14     14.10 o
  -2   7   6      257.64      234.18     15.50 o
  -1   7   6       43.12       38.56     11.00 o
   0   7   6        2.51        7.50      3.78 o
   1   7   6      101.09       90.97     14.95 o
   2   7   6        4.59       19.70      5.19 o
   3   7   6      100.67      115.26     16.19 o
   4   7   6       47.69       48.60     11.72 o
   5   7   6      110.27       94.39     34.82 o
   6   7   6       18.87       52.40     16.43 o
   7   7   6       10.74       21.94     27.53 o
   8   7   6        3.39      -17.87     34.82 o
  -8   8   6       20.69        0.98     21.86 o
  -7   8   6       23.56       31.99     22.67 o
  -6   8   6        5.14        0.97      8.93 o
  -5   8   6       17.77       60.92     12.03 o
  -4   8   6       61.89       41.85      7.63 o
  -3   8   6       28.79       23.48     14.58 o
  -2   8   6      117.85      155.12      7.66 o
  -1   8   6       27.48       29.43      6.42 o
   0   8   6        6.24       10.93      5.29 o
   1   8   6        2.96        4.27     13.50 o
   2   8   6        4.09        9.25     13.77 o
   3   8   6       16.56        7.87     19.43 o
   4   8   6        7.68       -0.37     15.39 o
   5   8   6        6.60       11.27     12.96 o
   6   8   6        2.25       47.23     17.72 o
  -5   9   6       18.28       15.12     15.39 o
  -4   9   6       14.94       41.16     12.50 o
  -3   9   6       15.06       13.59     15.39 o
  -2   9   6       23.62       16.96     18.62 o
  -1   9   6       48.84       33.40     23.48 o
   0   9   6        5.51       24.29     12.60 o
   1   9   6        0.56        4.58     12.96 o
   2   9   6       18.19       34.92     12.26 o
   3   9   6       24.96       45.89     18.83 o
 -14   0   7        0.96      -12.96     16.19 o
 -13   0   7        0.01      -34.01     22.67 o
 -12   0   7      867.42      937.69     35.63 o
 -11   0   7      384.79      341.07     64.78 o
 -10   0   7      166.38      148.99      9.10 o
  -9   0   7      146.96      151.02      7.77 o
  -8   0   7       14.35       11.34      5.06 o
  -7   0   7        0.29       -3.47      7.29 o
  -6   0   7       80.72       97.55      5.06 o
  -5   0   7      103.95       78.33     19.43 o
  -4   0   7      114.41      101.69     11.34 o
  -3   0   7      878.68      978.19     22.90 o
  -2   0   7     2490.57     2590.19     41.79 o
  -1   0   7     7259.40     7862.97    121.95 o
   0   0   7      553.08      574.62     17.00 o
   1   0   7      169.56      171.66      7.38 o
   2   0   7       15.20       20.76      5.62 o
   3   0   7      751.15      799.11     15.88 o
   4   0   7       93.82       63.67      5.39 o
   5   0   7        6.69        5.18      5.39 o
   6   0   7       86.66       80.98      7.38 o
   7   0   7       31.72       54.44     16.19 o
   8   0   7       83.23       65.48     26.72 o
   9   0   7       32.25       24.29     14.58 o
  10   0   7        1.00       24.29     17.81 o
  11   0   7        0.01        9.72     14.58 o
  12   0   7        0.14        3.24     16.19 o
 -14   1   7        5.58        6.67     16.46 o
 -13   1   7       91.86      104.29     13.61 o
 -12   1   7      189.11      200.82     14.12 o
 -11   1   7      106.29       91.40     24.78 o
 -10   1   7      108.56       93.38     13.87 o
  -9   1   7       14.09       19.67      6.61 o
  -8   1   7      133.66      132.05      6.76 o
  -7   1   7      454.88      461.48     12.86 o
  -6   1   7      577.82      572.76      9.71 o
  -5   1   7      146.23      119.94      7.25 o
  -4   1   7      184.54      203.22      8.64 o
  -3   1   7      104.14      111.29      8.28 o
  -2   1   7      403.72      392.07     11.03 o
  -1   1   7     2054.62     2099.57     36.50 o
   0   1   7      625.42      629.65     12.95 o
   1   1   7      241.85      252.97     13.09 o
   2   1   7       12.58        8.60      2.96 o
   3   1   7       23.24       21.50      5.38 o
   4   1   7        3.77        8.01      3.58 o
   5   1   7        0.96        9.49      4.44 o
   6   1   7       48.79       46.38      5.22 o
   7   1   7      178.75      178.10      8.36 o
   8   1   7       80.35       47.45     14.77 o
   9   1   7       97.01      112.35      9.53 o
  10   1   7        5.10       -4.77     26.70 o
  11   1   7        6.41       20.91     10.34 o
  12   1   7       16.92       24.79     21.05 o
 -14   2   7       56.77       95.58     13.79 o
 -13   2   7       13.29       -2.12     14.43 o
 -12   2   7       11.68       36.62     11.25 o
 -11   2   7       84.09      109.26     11.92 o
 -10   2   7       43.09       46.67      5.35 o
  -9   2   7       15.11       22.73      4.52 o
  -8   2   7       59.21       51.68      6.82 o
  -7   2   7      143.05      140.27      6.55 o
  -6   2   7       49.05       50.70      7.71 o
  -5   2   7      233.88      243.61      6.06 o
  -4   2   7      473.16      462.32      8.93 o
  -3   2   7      125.15      130.11      7.71 o
  -2   2   7       20.30       23.56      5.84 o
  -1   2   7      608.59      615.84     10.29 o
   0   2   7      239.12      256.82     13.32 o
   1   2   7      381.28      373.26      7.50 o
   2   2   7      204.27      208.30      6.13 o
   3   2   7      132.48      131.54      4.78 o
   4   2   7      173.91      174.34      5.84 o
   5   2   7      212.46      199.65      9.92 o
   6   2   7       58.96       61.40      9.31 o
   7   2   7      205.95      211.72     10.52 o
   8   2   7       53.78       47.23      8.96 o
   9   2   7       22.75       40.33      7.73 o
  10   2   7       16.95       17.56     15.19 o
  11   2   7        9.73       16.73      9.66 o
  12   2   7       44.73       57.01     18.87 o
 -14   3   7        3.69       -1.62     29.15 o
 -13   3   7       10.57        9.33      9.03 o
 -12   3   7       27.38        6.74      9.82 o
 -11   3   7       28.08       33.43     12.45 o
 -10   3   7      263.80      263.16     20.57 o
  -9   3   7      734.53      714.53     18.33 o
  -8   3   7      269.47      231.83     11.99 o
  -7   3   7      309.15      311.30     12.16 o
  -6   3   7       18.54       11.99      3.52 o
  -5   3   7      487.01      496.98     21.04 o
  -4   3   7       42.29       47.58      9.82 o
  -3   3   7      320.12      324.38     14.77 o
  -2   3   7       13.30        7.56      3.74 o
  -1   3   7        3.23        6.86      6.02 o
   0   3   7       38.65       38.75      3.30 o
   1   3   7       10.19        4.49      3.01 o
   2   3   7       83.30       83.71      4.44 o
   3   3   7       39.89       26.36      4.48 o
   4   3   7       12.03        7.15      4.24 o
   5   3   7      499.00      504.12     27.35 o
   6   3   7      144.63      152.57      8.75 o
   7   3   7        5.45       15.17      7.48 o
   8   3   7        8.76        7.84      4.83 o
   9   3   7       10.82        7.06      5.35 o
  10   3   7        9.09       28.43     19.40 o
  11   3   7       23.95       66.59     17.06 o
 -13   4   7       38.58       36.28     16.17 o
 -12   4   7       11.85       15.98     13.13 o
 -11   4   7       47.53       44.12     18.00 o
 -10   4   7       10.29        3.66      7.95 o
  -9   4   7       44.88       41.91      5.58 o
  -8   4   7       20.58       17.47      4.49 o
  -7   4   7      262.41      264.42      8.29 o
  -6   4   7      153.82      132.79      6.55 o
  -5   4   7      133.41      127.33     12.45 o
  -4   4   7      123.98      122.75      5.11 o
  -3   4   7      155.38      156.41      8.18 o
  -2   4   7      190.61      195.92      9.55 o
  -1   4   7      129.37      110.05      5.24 o
   0   4   7      128.59      126.87     10.82 o
   1   4   7       44.37       44.70      4.91 o
   2   4   7       80.03       77.96     13.32 o
   3   4   7        2.07        7.09      4.01 o
   4   4   7      120.14      127.31     16.13 o
   5   4   7       50.82       53.97      5.13 o
   6   4   7       67.34       39.37      5.22 o
   7   4   7       97.32      113.32     24.04 o
   8   4   7       93.28       80.93     21.75 o
   9   4   7        2.89       19.16     13.60 o
  10   4   7        3.58        3.19     17.07 o
  11   4   7       27.30       31.52     21.86 o
 -12   5   7      130.57      150.92     57.49 o
 -11   5   7      123.61      128.80     12.70 o
 -10   5   7       80.66       67.53      7.48 o
  -9   5   7       16.55       17.59      4.97 o
  -8   5   7       77.00       78.80     17.31 o
  -7   5   7       31.49       39.93      7.38 o
  -6   5   7       64.55       64.93      5.61 o
  -5   5   7        5.14        8.37      3.50 o
  -4   5   7        4.33        0.00      4.29 o
  -3   5   7      337.01      332.23      8.07 o
  -2   5   7      537.58      495.21     17.64 o
  -1   5   7      340.10      341.11     11.59 o
   0   5   7      136.96      135.39      8.17 o
   1   5   7       99.72       96.65     12.09 o
   2   5   7       41.45       69.98     11.08 o
   3   5   7        2.48        3.30      4.44 o
   4   5   7       61.87       80.64     11.15 o
   5   5   7       12.20        4.82     11.46 o
   6   5   7      154.58      145.37     24.72 o
   7   5   7       21.69       23.02      8.15 o
   8   5   7        2.75       -1.45      9.50 o
   9   5   7       15.83       26.57     17.81 o
  10   5   7       23.00       92.66     26.75 o
 -11   6   7      205.75      197.33     54.25 o
 -10   6   7       18.85       18.53     15.18 o
  -9   6   7       58.34       61.00     28.34 o
  -8   6   7       14.72       -3.47      7.73 o
  -7   6   7       12.08       17.45      3.90 o
  -6   6   7        3.83        8.91      7.44 o
  -5   6   7       10.82       12.13     10.12 o
  -4   6   7       20.75       25.03      5.52 o
  -3   6   7      239.64      212.49     14.04 o
  -2   6   7      734.48      691.50     12.95 o
  -1   6   7      239.19      214.98     13.26 o
   0   6   7      177.02      157.15      6.47 o
   1   6   7        6.05       24.64     10.77 o
   2   6   7      166.24      183.83     23.09 o
   3   6   7       92.53      169.04     34.82 o
   4   6   7      367.24      341.65     21.05 o
   5   6   7       18.17       23.52     17.81 o
   6   6   7      166.19      178.27     17.50 o
   7   6   7       13.18       27.78     34.01 o
   8   6   7      125.97      158.64     33.20 o
   9   6   7       22.84       49.56     22.82 o
 -10   7   7       12.35       11.23     16.72 o
  -9   7   7        6.70       17.03     21.05 o
  -8   7   7       79.18      112.12     37.25 o
  -7   7   7       20.33       47.58     14.58 o
  -6   7   7      113.10      101.98     12.96 o
  -5   7   7       10.20        8.34      4.53 o
  -4   7   7       13.08        5.94      5.04 o
  -3   7   7        4.48        3.49      7.69 o
  -2   7   7      106.97       95.75      7.68 o
  -1   7   7       76.69       69.09     14.25 o
   0   7   7        9.56        9.39      7.33 o
   1   7   7       92.33      102.82      7.67 o
   2   7   7        2.93        5.98     14.58 o
   3   7   7       19.87       21.66      8.33 o
   4   7   7       26.51       44.71     12.84 o
   5   7   7       17.37       20.07     14.58 o
   6   7   7        3.95       11.98     29.15 o
   7   7   7        1.47       19.90     42.11 o
  -8   8   7       19.34       46.67     51.01 o
  -7   8   7       19.50        5.67     12.50 o
  -6   8   7       23.52       40.74     15.39 o
  -5   8   7      104.14      134.30     51.82 o
  -4   8   7       20.09       15.66     12.96 o
  -3   8   7       11.08        9.72     11.34 o
  -2   8   7       32.95       46.94     25.10 o
  -1   8   7       37.94       49.89      6.71 o
   0   8   7      123.43      113.17     21.42 o
   1   8   7       18.98       24.60     13.77 o
   2   8   7       29.81       42.77     11.98 o
   3   8   7       37.64       46.10     15.39 o
   4   8   7       40.99       44.39     40.49 o
   5   8   7       31.40       44.15     16.19 o
  -4   9   7       61.29      145.43     51.01 o
  -3   9   7      107.18      179.50     22.07 o
  -2   9   7        4.42        0.00     29.15 o
  -1   9   7        6.54      -19.06     12.70 o
   0   9   7       42.40       31.31     17.00 o
   1   9   7       30.05       24.38     19.37 o
   2   9   7       13.70       31.11     20.24 o
 -14   0   8       26.00        4.86     17.81 o
 -13   0   8        0.64      -11.34     24.29 o
 -12   0   8      175.79      174.91     21.05 o
 -11   0   8      464.33      438.88     21.05 o
 -10   0   8       29.83       12.06     37.25 o
  -9   0   8      215.74      214.39     10.48 o
  -8   0   8      252.97      258.12     21.05 o
  -7   0   8      861.60      858.89     18.57 o
  -6   0   8      194.52      217.43     11.98 o
  -5   0   8      228.53      241.73     23.48 o
  -4   0   8       16.19       27.07     13.77 o
  -3   0   8        1.56        9.13     17.00 o
  -2   0   8      159.57      137.96     11.34 o
  -1   0   8        8.14       29.88     22.67 o
   0   0   8     1637.42     1563.90     40.49 o
   1   0   8      327.74      314.48     10.12 o
   2   0   8        9.42       10.26      5.06 o
   3   0   8     1000.02      961.07     21.40 o
   4   0   8       10.92       13.69      5.67 o
   5   0   8       27.93       23.74      5.73 o
   6   0   8        9.83       26.62      6.22 o
   7   0   8        3.35        1.97     10.39 o
   8   0   8        3.81        3.24     12.96 o
   9   0   8       14.75        9.72     16.19 o
  10   0   8       74.79       68.02     16.19 o
  11   0   8        0.66       -8.10     14.58 o
  12   0   8        0.78        0.00     19.43 o
 -14   1   8       61.48       78.16     16.72 o
 -13   1   8        5.18        3.40     13.32 o
 -12   1   8       77.72       67.17      8.80 o
 -11   1   8      233.62      231.17      8.97 o
 -10   1   8       23.87       37.69      7.71 o
  -9   1   8       83.73       83.24      5.02 o
  -8   1   8      108.36      111.87      6.28 o
  -7   1   8       16.68       23.34      9.12 o
  -6   1   8        4.12        8.46      2.93 o
  -5   1   8      933.05      919.01     24.54 o
  -4   1   8       28.55       31.14      3.70 o
  -3   1   8       68.45       67.07      4.35 o
  -2   1   8      472.16      504.09     10.41 o
  -1   1   8      190.48      226.78      7.25 o
   0   1   8      137.92      163.61      4.93 o
   1   1   8      294.18      300.70     13.01 o
   2   1   8        3.97        8.78      4.21 o
   3   1   8       14.29       10.15      3.61 o
   4   1   8      516.54      518.86     37.63 o
   5   1   8      281.12      267.08     16.13 o
   6   1   8       71.52       81.22      6.03 o
   7   1   8        9.55        6.65      5.58 o
   8   1   8       57.40       72.98     13.09 o
   9   1   8       92.46      118.61     12.16 o
  10   1   8       19.44       10.62      9.79 o
  11   1   8        2.16       -7.67      9.18 o
 -14   2   8       39.03       24.24     10.59 o
 -13   2   8        7.76       50.44     27.81 o
 -12   2   8        2.81       -2.63      8.29 o
 -11   2   8        8.14       10.46     10.03 o
 -10   2   8       31.87       32.18      5.30 o
  -9   2   8        1.48        3.15      4.29 o
  -8   2   8      176.62      158.99     14.96 o
  -7   2   8       95.98      103.86      8.88 o
  -6   2   8        0.10        0.15      3.78 o
  -5   2   8      237.49      237.88      5.96 o
  -4   2   8      272.66      243.68     11.20 o
  -3   2   8       82.91       95.72      4.92 o
  -2   2   8      155.72      157.08     15.43 o
  -1   2   8       63.50       55.45      3.08 o
   0   2   8      266.87      281.74     12.61 o
   1   2   8      462.63      455.71     18.93 o
   2   2   8      155.61      132.92      7.48 o
   3   2   8      111.53      113.51      9.63 o
   4   2   8       65.13       60.42      5.99 o
   5   2   8       82.64       57.03      4.76 o
   6   2   8      263.24      261.21     17.30 o
   7   2   8       39.01       27.56      7.71 o
   8   2   8       71.67       73.02     10.09 o
   9   2   8       41.93       47.40      9.58 o
  10   2   8        1.18        8.18      9.44 o
  11   2   8       42.42       72.33     16.19 o
 -13   3   8       51.16       39.08     10.99 o
 -12   3   8       36.18       17.34      8.27 o
 -11   3   8       10.11       25.18      5.92 o
 -10   3   8       12.53       17.70      5.66 o
  -9   3   8      135.26      115.83     15.43 o
  -8   3   8        1.03       -2.11      7.25 o
  -7   3   8      621.69      586.72     32.26 o
  -6   3   8     1087.00     1026.00     39.74 o
  -5   3   8     1714.50     1805.21     36.85 o
  -4   3   8      976.46      996.08     14.46 o
  -3   3   8      132.33      121.99     17.30 o
  -2   3   8      295.60      256.58     28.03 o
  -1   3   8       65.70       60.88      8.94 o
   0   3   8       31.29       41.57      4.28 o
   1   3   8      232.21      233.45      9.58 o
   2   3   8       15.88       14.74      3.50 o
   3   3   8        7.30       10.87      7.71 o
   4   3   8       61.51       62.47      8.68 o
   5   3   8       77.85       87.51      7.03 o
   6   3   8       30.83       30.80      5.31 o
   7   3   8       11.40        4.41      5.23 o
   8   3   8       16.63       14.39      6.48 o
   9   3   8       47.25       63.58      9.46 o
  10   3   8       66.86      109.99     18.62 o
  11   3   8       34.29       36.52     20.35 o
 -13   4   8       21.89        4.86     30.77 o
 -12   4   8        6.10        1.77     11.98 o
 -11   4   8       28.27       21.46      7.29 o
 -10   4   8       36.00       39.83      9.58 o
  -9   4   8      113.48      103.00      7.09 o
  -8   4   8      259.83      249.67      8.69 o
  -7   4   8      136.93      110.87      5.36 o
  -6   4   8      202.67      191.91     16.60 o
  -5   4   8      671.91      670.40     13.34 o
  -4   4   8       53.80       50.46      5.02 o
  -3   4   8       28.60       34.95      4.49 o
  -2   4   8       75.78       70.53      4.93 o
  -1   4   8      130.19      141.70      8.21 o
   0   4   8      263.98      276.00      7.69 o
   1   4   8      153.40      145.79      8.42 o
   2   4   8       53.98       55.51      6.67 o
   3   4   8        9.24       18.46      6.55 o
   4   4   8      155.26      138.36      8.65 o
   5   4   8       63.20       72.19     12.38 o
   6   4   8      206.70      195.43     26.98 o
   7   4   8       24.62       22.42      7.58 o
   8   4   8       15.63        8.51      6.97 o
   9   4   8        6.18        6.91      9.23 o
  10   4   8        5.00       13.50     15.93 o
 -12   5   8      104.80      144.92     62.35 o
 -11   5   8       67.11       75.53     21.05 o
 -10   5   8        7.21       23.01      6.79 o
  -9   5   8       80.29       61.93      8.87 o
  -8   5   8       26.32       23.65      5.87 o
  -7   5   8      198.57      188.75     14.30 o
  -6   5   8       22.70       21.19      6.84 o
  -5   5   8       36.72       37.37      5.45 o
  -4   5   8      169.73      169.87      6.41 o
  -3   5   8      144.44      122.62     15.54 o
  -2   5   8      120.62      137.67     11.83 o
  -1   5   8      215.27      186.60      6.95 o
   0   5   8      231.45      238.60     14.00 o
   1   5   8       46.99       50.61     13.65 o
   2   5   8      151.94      176.43      7.25 o
   3   5   8      111.56      124.42      6.78 o
   4   5   8      107.67      107.48     18.08 o
   5   5   8       72.39       71.48     18.37 o
   6   5   8      133.15      131.77     16.17 o
   7   5   8       96.43       86.54      9.95 o
   8   5   8       35.83       66.71     50.20 o
   9   5   8       15.33       30.77     29.96 o
 -11   6   8      134.49      225.80     26.72 o
 -10   6   8        2.85       35.91     46.97 o
  -9   6   8       13.10        6.98      7.37 o
  -8   6   8       22.31        7.29      8.10 o
  -7   6   8       27.64       19.49      6.48 o
  -6   6   8      114.85      126.43      9.19 o
  -5   6   8       17.79       14.99      4.87 o
  -4   6   8       17.54       16.59      7.16 o
  -3   6   8       18.96       19.74      4.06 o
  -2   6   8      185.63      175.51      8.54 o
  -1   6   8      149.18      129.47      6.00 o
   0   6   8      159.49      168.88      6.21 o
   1   6   8       46.18       40.52      6.86 o
   2   6   8      566.05      579.33     15.52 o
   3   6   8       47.31       42.23      5.87 o
   4   6   8       18.17       13.84     11.24 o
   5   6   8       51.84       96.37     14.89 o
   6   6   8       38.90       11.34     25.91 o
   7   6   8       71.48       69.59     29.96 o
   8   6   8        6.85       17.14     15.88 o
  -9   7   8        1.99       29.26     17.81 o
  -8   7   8       16.19       12.53      8.82 o
  -7   7   8        0.11       -2.27     18.62 o
  -6   7   8       52.24       45.01     16.19 o
  -5   7   8       41.51       39.44     35.63 o
  -4   7   8        5.14       10.07      4.62 o
  -3   7   8       21.32        7.51      7.77 o
  -2   7   8       32.17       34.00      4.98 o
  -1   7   8      120.79      137.30     26.04 o
   0   7   8       75.59       73.21      5.97 o
   1   7   8       17.18       21.22      5.79 o
   2   7   8       43.48       52.88      9.68 o
   3   7   8        7.49       23.08      9.72 o
   4   7   8       94.68       92.80     21.86 o
   5   7   8        0.25       12.07     12.44 o
   6   7   8       16.31       26.24     16.17 o
   7   7   8       13.05       17.34     17.06 o
  -7   8   8       26.76       25.70     17.81 o
  -6   8   8       18.61       39.76     11.94 o
  -5   8   8       79.75       90.82     16.19 o
  -4   8   8       86.68       84.88     59.11 o
  -3   8   8       14.21       35.12     21.86 o
  -2   8   8        7.45        3.06     11.34 o
  -1   8   8       10.36       10.80      7.24 o
   0   8   8        6.46       13.72     21.86 o
   1   8   8        8.34       18.24     10.48 o
   2   8   8       31.56       21.86     17.00 o
   3   8   8        0.05      -15.50     21.86 o
   4   8   8       25.42       11.58     15.43 o
   5   8   8       28.88       17.90     19.37 o
  -3   9   8        3.72      -15.55     15.39 o
  -2   9   8       66.61      111.72     30.77 o
  -1   9   8        1.95       29.69     25.91 o
   0   9   8        2.26       -1.35     13.60 o
 -14   0   9       12.53       51.82     25.91 o
 -13   0   9       23.44       55.06     21.05 o
 -12   0   9      326.93      354.67     25.91 o
 -11   0   9       95.67       92.31      9.72 o
 -10   0   9      350.53      310.94     14.58 o
  -9   0   9      738.67      645.87     43.73 o
  -8   0   9       84.93       80.88      6.87 o
  -7   0   9        1.04        5.67      8.02 o
  -6   0   9       18.11        6.94      8.91 o
  -5   0   9       92.96       79.22      9.16 o
  -4   0   9        6.39       -9.33      6.22 o
  -3   0   9      303.42      312.73     11.66 o
  -2   0   9       36.04       32.83      4.17 o
  -1   0   9      809.89      856.72     20.02 o
   0   0   9      848.97      834.37     36.44 o
   1   0   9      826.39      852.26     59.11 o
   2   0   9      462.47      459.79     27.53 o
   3   0   9       38.66       41.72      9.72 o
   4   0   9      322.41      361.44     23.48 o
   5   0   9        0.00       15.39      6.87 o
   6   0   9      102.46      105.03     10.53 o
   7   0   9       88.91      125.51     21.05 o
   8   0   9        3.21        8.76     11.98 o
   9   0   9       63.05       80.02     29.96 o
  10   0   9        7.57       21.21     13.77 o
  11   0   9      112.51      103.65     21.05 o
 -14   1   9       18.30       30.77     14.76 o
 -13   1   9       26.36        6.22     10.83 o
 -12   1   9        6.71       12.08     17.38 o
 -11   1   9       53.36       56.95      9.99 o
 -10   1   9       24.60       21.70      9.63 o
  -9   1   9       68.45       62.91      7.17 o
  -8   1   9      265.05      253.02     24.54 o
  -7   1   9      154.86      177.09     10.05 o
  -6   1   9      608.95      628.24     27.15 o
  -5   1   9      487.83      463.76     13.26 o
  -4   1   9       19.10       27.85      4.44 o
  -3   1   9      349.15      358.34      9.45 o
  -2   1   9       66.09       74.36      3.69 o
  -1   1   9        1.92        6.72      5.38 o
   0   1   9       36.15       32.31      4.93 o
   1   1   9     1138.88     1136.28     22.44 o
   2   1   9      209.73      191.01      6.31 o
   3   1   9      120.57      128.23      5.69 o
   4   1   9      148.09      129.11      5.75 o
   5   1   9       10.72       16.12      4.61 o
   6   1   9       17.33       18.69      5.69 o
   7   1   9       14.46        8.99      6.17 o
   8   1   9       13.94        7.65      8.15 o
   9   1   9       29.21       14.31     21.27 o
  10   1   9       45.88       66.68     10.88 o
  11   1   9       26.61       26.37     20.24 o
 -14   2   9       84.69       93.93     25.91 o
 -13   2   9       19.97       25.83     19.83 o
 -12   2   9       10.06       15.53      8.24 o
 -11   2   9       49.26       63.71      7.41 o
 -10   2   9       44.14       49.34      5.65 o
  -9   2   9      143.97      151.23     13.32 o
  -8   2   9       76.68       82.20     13.67 o
  -7   2   9       53.38       46.23      5.61 o
  -6   2   9      165.59      167.17      6.66 o
  -5   2   9      502.43      541.91     14.49 o
  -4   2   9      166.39      185.84     16.24 o
  -3   2   9      143.10      156.85      5.57 o
  -2   2   9       64.55       65.81     10.29 o
  -1   2   9      175.80      173.87      9.29 o
   0   2   9      165.64      145.04     11.69 o
   1   2   9       21.63       18.47      6.03 o
   2   2   9       58.24       66.11      6.00 o
   3   2   9        0.59        3.98      6.78 o
   4   2   9        9.40        6.00      3.76 o
   5   2   9       29.08       33.05      4.17 o
   6   2   9      263.68      244.41     16.40 o
   7   2   9       15.99       38.38     13.32 o
   8   2   9       42.18       44.03     10.14 o
   9   2   9       35.71       26.16     11.22 o
  10   2   9       29.46       21.51      9.82 o
  11   2   9        3.64       23.48     24.05 o
 -13   3   9       13.72       15.69      9.34 o
 -12   3   9        5.51        6.45      7.81 o
 -11   3   9        3.85       23.00      8.26 o
 -10   3   9       79.31       80.79     10.05 o
  -9   3   9       47.07       49.87      7.01 o
  -8   3   9       33.30       35.58      6.09 o
  -7   3   9      277.93      256.95     18.93 o
  -6   3   9       94.31       82.36      4.01 o
  -5   3   9      685.77      678.45     12.11 o
  -4   3   9     1038.75     1030.79     26.64 o
  -3   3   9      180.34      185.15     12.85 o
  -2   3   9      157.01      135.42     10.16 o
  -1   3   9       23.05       20.96      4.14 o
   0   3   9      121.79      143.70      8.88 o
   1   3   9       69.88       72.29     14.26 o
   2   3   9       62.64       59.10     10.98 o
   3   3   9       11.77       20.71      7.85 o
   4   3   9       34.14       28.86      8.18 o
   5   3   9      246.09      254.29     25.96 o
   6   3   9      158.03      165.02     20.19 o
   7   3   9      134.22      106.26     11.74 o
   8   3   9       11.33       24.23      8.20 o
   9   3   9       19.37       13.84     15.09 o
  10   3   9       90.09      122.09     25.91 o
 -13   4   9       25.39       39.77     15.18 o
 -12   4   9       62.71       72.70     29.96 o
 -11   4   9       86.63      102.89     12.16 o
 -10   4   9       61.03       49.83     13.32 o
  -9   4   9       17.83       34.83      9.35 o
  -8   4   9       34.02       29.08      4.97 o
  -7   4   9      117.88      110.02     18.70 o
  -6   4   9      160.75      130.07      7.63 o
  -5   4   9      250.14      262.01      7.55 o
  -4   4   9      471.68      451.89     16.78 o
  -3   4   9       40.04       38.08      4.93 o
  -2   4   9       48.94       50.93      5.90 o
  -1   4   9       36.03       45.68      7.71 o
   0   4   9       58.86       48.39      7.97 o
   1   4   9       56.85       57.57      7.27 o
   2   4   9      130.24      133.71     15.43 o
   3   4   9       33.97       20.24      9.58 o
   4   4   9       79.50       83.19     16.13 o
   5   4   9       68.39       70.97      6.18 o
   6   4   9      265.12      237.71     10.51 o
   7   4   9       20.00       24.32     11.08 o
   8   4   9       83.84       84.12     17.20 o
   9   4   9        4.94       18.56     22.32 o
  10   4   9       28.52        5.62     26.72 o
 -12   5   9        4.84       12.71     18.25 o
 -11   5   9       38.79       26.56     10.78 o
 -10   5   9        4.05        3.97      7.36 o
  -9   5   9       39.10       33.47      7.38 o
  -8   5   9       53.41       58.25      6.41 o
  -7   5   9       28.03       40.07     15.37 o
  -6   5   9       77.71       98.38      7.02 o
  -5   5   9      196.27      179.43      9.62 o
  -4   5   9      129.32      141.89     10.16 o
  -3   5   9       97.03      103.79      6.52 o
  -2   5   9       20.44       23.83      4.49 o
  -1   5   9      156.37      175.91     16.27 o
   0   5   9      107.79      119.34      8.52 o
   1   5   9      510.45      515.96     14.66 o
   2   5   9        8.84       16.31      4.40 o
   3   5   9      201.80      210.91     15.36 o
   4   5   9        2.99        4.56      4.83 o
   5   5   9       35.47       44.72     22.76 o
   6   5   9        5.09        8.54      7.55 o
   7   5   9       21.51        9.21      9.44 o
   8   5   9       85.02       90.76     18.32 o
   9   5   9       25.54       33.54     22.96 o
 -11   6   9      266.23      280.13     31.58 o
 -10   6   9      246.61      308.41     25.74 o
  -9   6   9      144.98      196.79     13.77 o
  -8   6   9      143.00      170.59     14.58 o
  -7   6   9      124.51      117.10     28.34 o
  -6   6   9       42.27       51.66     17.98 o
  -5   6   9       29.53       31.01      6.93 o
  -4   6   9        3.41        9.72      4.96 o
  -3   6   9      101.03      102.97      6.00 o
  -2   6   9       53.69       57.68     12.45 o
  -1   6   9      358.76      338.24     18.65 o
   0   6   9      136.33      116.90     12.53 o
   1   6   9      114.64       98.47     16.72 o
   2   6   9       33.50       33.42      6.22 o
   3   6   9       70.71       67.95      8.41 o
   4   6   9       74.71       85.93      8.12 o
   5   6   9       10.89       32.59     17.90 o
   6   6   9        2.65       56.94     17.07 o
   7   6   9       31.30       24.29     16.03 o
   8   6   9       44.69       49.23     22.67 o
  -9   7   9        3.96        3.01     39.68 o
  -8   7   9       21.40        6.48     12.15 o
  -7   7   9        5.27        6.25      9.02 o
  -6   7   9       15.92       35.58     10.53 o
  -5   7   9       27.29       26.55     25.10 o
  -4   7   9        2.84       10.12      8.30 o
  -3   7   9       26.96       27.93      5.62 o
  -2   7   9       33.89       48.10     11.19 o
  -1   7   9       13.47        9.40      7.94 o
   0   7   9       11.39       -5.37      7.63 o
   1   7   9      119.58       95.08     10.48 o
   2   7   9      162.06      161.46     21.05 o
   3   7   9      140.04      166.75     45.35 o
   4   7   9       30.54       63.32     38.87 o
   5   7   9        2.48       15.12     39.68 o
   6   7   9        7.94        3.49     21.40 o
  -7   8   9       13.79        0.47     21.86 o
  -6   8   9       37.44       42.43     11.59 o
  -5   8   9       85.26       93.15     28.34 o
  -4   8   9       61.81       54.77     12.96 o
  -3   8   9       19.72        7.68     18.62 o
  -2   8   9       10.11       12.55     11.34 o
  -1   8   9        9.95       -9.72     12.15 o
   0   8   9       17.17       30.12      7.68 o
   1   8   9        4.62       -7.34      8.53 o
   2   8   9       28.21       47.57     27.53 o
   3   8   9        1.07       17.58     12.15 o
   4   8   9       39.44       63.66     45.35 o
 -13   0  10      152.80      148.99     19.43 o
 -12   0  10       32.64       51.82     16.19 o
 -11   0  10       49.61       61.54     11.34 o
 -10   0  10       52.71       63.16      8.10 o
  -9   0  10       32.13       23.70     14.58 o
  -8   0  10        4.61       -6.32     13.77 o
  -7   0  10     2024.18     1840.43    110.94 o
  -6   0  10       18.24       28.83      8.53 o
  -5   0  10      206.48      178.38     11.45 o
  -4   0  10      160.15      143.43     15.39 o
  -3   0  10      200.12      219.62     31.58 o
  -2   0  10       11.10       16.19      4.35 o
  -1   0  10      183.18      209.63     11.34 o
   0   0  10        2.00       13.77      8.91 o
   1   0  10       32.89       26.94      4.58 o
   2   0  10     3321.79     3275.68     52.71 o
   3   0  10      697.10      648.45     17.81 o
   4   0  10       39.41       52.38     12.15 o
   5   0  10       29.62       20.80      7.38 o
   6   0  10        3.46       17.81     11.66 o
   7   0  10       38.85       39.20     21.86 o
   8   0  10       89.24       68.16     15.43 o
   9   0  10        0.24        3.76     49.39 o
  10   0  10        2.28      -17.18     11.45 o
 -13   1  10       61.49       26.18     22.67 o
 -12   1  10        7.42       17.13     10.48 o
 -11   1  10       67.24       83.98     14.45 o
 -10   1  10        7.77        4.40      4.71 o
  -9   1  10      200.82      188.40     17.30 o
  -8   1  10      129.91      143.29     14.96 o
  -7   1  10      121.32      136.06      6.70 o
  -6   1  10       61.22       70.26     10.05 o
  -5   1  10       11.92        5.81      3.87 o
  -4   1  10       31.12       25.58      3.70 o
  -3   1  10      461.75      489.74     34.55 o
  -2   1  10      189.38      198.97      6.21 o
  -1   1  10      232.22      251.57      7.20 o
   0   1  10      402.86      424.22     13.32 o
   1   1  10      300.47      309.60     10.52 o
   2   1  10      424.32      409.16     20.64 o
   3   1  10      753.83      746.66     14.71 o
   4   1  10        5.67       11.62      7.80 o
   5   1  10       11.72       19.71      5.31 o
   6   1  10       24.82       29.75      5.74 o
   7   1  10       31.39       35.60     12.61 o
   8   1  10        9.90       27.60      7.64 o
   9   1  10       12.05        7.43     10.16 o
  10   1  10       46.02       75.87     15.36 o
 -13   2  10      117.61      135.02     19.23 o
 -12   2  10       12.07       -2.20      7.69 o
 -11   2  10       28.26       39.54     18.16 o
 -10   2  10       13.94       18.85      9.30 o
  -9   2  10       63.18       64.41      9.58 o
  -8   2  10       51.10       49.91      8.33 o
  -7   2  10      264.35      275.34     21.97 o
  -6   2  10      324.97      324.18     23.61 o
  -5   2  10      286.29      271.92      9.16 o
  -4   2  10      634.54      577.22     12.55 o
  -3   2  10       57.26       49.40      5.83 o
  -2   2  10       25.69       34.93     14.34 o
  -1   2  10       28.55       39.02      8.46 o
   0   2  10       56.71       52.30      6.92 o
   1   2  10        2.96       -1.67      3.29 o
   2   2  10       49.05       45.02      7.25 o
   3   2  10       63.73       58.69      9.47 o
   4   2  10      128.98      143.03     14.96 o
   5   2  10       13.60       15.92      5.30 o
   6   2  10      119.24      122.44      7.58 o
   7   2  10        2.90       -1.02      6.65 o
   8   2  10      141.63      146.40     10.98 o
   9   2  10        8.85        6.05      9.93 o
  10   2  10       64.51       99.62     46.16 o
 -13   3  10       39.07       82.25     67.21 o
 -12   3  10        3.35       -5.70     14.32 o
 -11   3  10       56.60       55.06     14.51 o
 -10   3  10       19.17        6.66      6.52 o
  -9   3  10       49.71       33.95     12.16 o
  -8   3  10       38.49       22.81      3.74 o
  -7   3  10       53.37       49.58      9.06 o
  -6   3  10      117.36      110.53      8.76 o
  -5   3  10      465.95      480.98     20.80 o
  -4   3  10     1070.09     1042.06     39.27 o
  -3   3  10      394.71      372.02     36.75 o
  -2   3  10       61.95       51.59      4.71 o
  -1   3  10        7.66        3.55      5.42 o
   0   3  10      167.16      153.09     15.66 o
   1   3  10      259.31      232.90     11.22 o
   2   3  10       58.53       73.08      5.84 o
   3   3  10       50.44       45.58      5.14 o
   4   3  10      113.93      125.84     17.53 o
   5   3  10       19.86       36.88     10.39 o
   6   3  10       14.92       33.94      7.02 o
   7   3  10        1.95      -10.68      7.69 o
   8   3  10       76.33      102.45      9.74 o
   9   3  10      124.73      107.60     17.06 o
  10   3  10       42.41       80.23     22.13 o
 -12   4  10       38.16        8.83     29.96 o
 -11   4  10        0.82        9.58      7.01 o
 -10   4  10        6.88       12.85      7.05 o
  -9   4  10       33.04       60.01      9.04 o
  -8   4  10       70.89       75.71     12.97 o
  -7   4  10       48.71       53.66      4.91 o
  -6   4  10       31.28       20.93      5.37 o
  -5   4  10       18.49       20.36      4.71 o
  -4   4  10      453.71      420.16     10.88 o
  -3   4  10      118.59      126.05      6.71 o
  -2   4  10       55.14       36.43     10.50 o
  -1   4  10       94.44       97.18      9.55 o
   0   4  10       23.81       29.43     10.75 o
   1   4  10       50.37       52.03      4.62 o
   2   4  10      148.04      134.84      5.66 o
   3   4  10       98.89       99.69     11.92 o
   4   4  10      112.47      111.88      7.81 o
   5   4  10        4.93        1.91      7.18 o
   6   4  10       94.37       94.78      9.72 o
   7   4  10       19.14       24.35      7.93 o
   8   4  10       17.04        2.65     13.50 o
   9   4  10       19.29       48.58     30.77 o
 -11   5  10      128.17      191.18     17.07 o
 -10   5  10        2.79       13.60     10.78 o
  -9   5  10       76.23       73.81     10.78 o
  -8   5  10       34.13       25.69      7.69 o
  -7   5  10       77.15       87.03     13.84 o
  -6   5  10       23.35       12.60      5.92 o
  -5   5  10      133.27      111.00      7.46 o
  -4   5  10       27.02       35.29      5.65 o
  -3   5  10       26.70       25.19      4.87 o
  -2   5  10      175.50      187.88     11.45 o
  -1   5  10       33.19       32.95      5.09 o
   0   5  10      173.95      177.68     22.63 o
   1   5  10        1.73        6.48      4.20 o
   2   5  10      170.58      193.06     11.32 o
   3   5  10      290.16      306.39     21.07 o
   4   5  10      140.44      154.93      8.59 o
   5   5  10       28.01       15.63      9.68 o
   6   5  10        8.46        8.30      8.35 o
   7   5  10        8.62       -8.33     15.55 o
   8   5  10       77.85       19.86     21.67 o
 -10   6  10       38.48       34.82     22.90 o
  -9   6  10        4.36       13.93      9.27 o
  -8   6  10      161.94      188.62     19.43 o
  -7   6  10      180.28      210.71     32.39 o
  -6   6  10       47.38       30.81      6.88 o
  -5   6  10       30.42       25.75     14.93 o
  -4   6  10       14.67       12.15      5.29 o
  -3   6  10       76.27       80.92      6.32 o
  -2   6  10       42.18       39.92      7.88 o
  -1   6  10       29.95       27.14      5.11 o
   0   6  10       53.87       55.77      5.24 o
   1   6  10      187.18      186.10     14.09 o
   2   6  10      477.13      541.54     33.44 o
   3   6  10      456.64      482.32     55.80 o
   4   6  10      215.91      231.89     37.25 o
   5   6  10        7.84       49.31     15.20 o
   6   6  10       45.38       56.29     21.05 o
   7   6  10        3.48       38.58     22.14 o
  -8   7  10       44.08       39.10     26.72 o
  -7   7  10       37.93       59.92      9.10 o
  -6   7  10       18.55       32.55      7.63 o
  -5   7  10        2.96        2.38      6.19 o
  -4   7  10       13.63       12.63     12.96 o
  -3   7  10      139.42      137.28     18.23 o
  -2   7  10        4.17        4.69      6.15 o
  -1   7  10       12.08       10.87      6.39 o
   0   7  10        3.05        3.83      7.06 o
   1   7  10       34.05       31.48     11.62 o
   2   7  10       52.48       58.18     12.26 o
   3   7  10      221.87      277.86     30.77 o
   4   7  10       18.23        7.40     36.44 o
   5   7  10       25.91       34.82     17.18 o
  -6   8  10        8.36       19.43     37.25 o
  -5   8  10       44.26       45.35     25.91 o
  -4   8  10       82.38       60.87     33.20 o
  -3   8  10        8.82       20.51     10.14 o
  -2   8  10       15.13       16.58     22.67 o
  -1   8  10       32.25       32.23     16.19 o
   0   8  10        0.12       -2.27     11.72 o
   1   8  10        9.28       16.87     17.00 o
   2   8  10        4.36      -14.95     29.96 o
 -13   0  11        6.64       -8.10     14.58 o
 -12   0  11       30.19       22.67     14.58 o
 -11   0  11      121.01      102.03     14.58 o
 -10   0  11      102.69      103.65     14.58 o
  -9   0  11        4.37       -3.24     12.96 o
  -8   0  11      430.47      355.43     73.69 o
  -7   0  11      394.60      397.34     23.48 o
  -6   0  11       32.72       21.05     12.15 o
  -5   0  11      215.42      210.74     10.83 o
  -4   0  11      124.40      118.43      8.53 o
  -3   0  11      173.79      185.14     11.98 o
  -2   0  11       33.76       31.42      5.06 o
  -1   0  11        0.67       -7.59      5.06 o
   0   0  11        8.35       21.75      5.62 o
   1   0  11      100.26       70.15     21.05 o
   2   0  11       16.00       21.20      6.22 o
   3   0  11      479.02      420.63     16.19 o
   4   0  11      284.13      245.43     28.34 o
   5   0  11        0.95       29.23     18.62 o
   6   0  11       47.78       38.01      9.29 o
   7   0  11       15.61       25.91     16.19 o
   8   0  11       50.42       48.06     17.72 o
   9   0  11       84.69       93.15     26.72 o
  10   0  11        4.80       61.54     27.53 o
 -13   1  11        0.32       10.48     14.58 o
 -12   1  11       96.50      107.35     11.66 o
 -11   1  11       58.33       55.63      8.53 o
 -10   1  11       29.42       29.26      8.53 o
  -9   1  11       15.29        7.45      4.39 o
  -8   1  11       74.35       77.87     12.20 o
  -7   1  11       58.70       54.05      4.91 o
  -6   1  11      320.86      317.59     19.22 o
  -5   1  11      399.59      402.37     18.47 o
  -4   1  11      322.91      331.00      8.65 o
  -3   1  11       35.52       39.35      9.12 o
  -2   1  11       98.78      118.36      7.21 o
  -1   1  11       99.01      108.53     13.79 o
   0   1  11       31.36       21.78      6.08 o
   1   1  11       62.90       61.52      7.01 o
   2   1  11       94.03       88.24      6.08 o
   3   1  11     1099.82     1072.67     16.39 o
   4   1  11       74.00       79.25      6.08 o
   5   1  11       66.68       63.52      7.25 o
   6   1  11        4.22        8.86      7.16 o
   7   1  11        4.31        8.83      9.30 o
   8   1  11       26.68       16.82      8.82 o
   9   1  11       23.22       42.12     23.14 o
  10   1  11       53.73       90.69     27.53 o
 -13   2  11      107.02       78.20     26.72 o
 -12   2  11       53.32       61.68      9.63 o
 -11   2  11       12.08        7.23      7.76 o
 -10   2  11       52.74       70.21     15.40 o
  -9   2  11       48.09       50.81      8.15 o
  -8   2  11        7.40        3.18      8.40 o
  -7   2  11       45.39       39.88     11.45 o
  -6   2  11       39.19       40.51      8.18 o
  -5   2  11      230.13      243.13     18.06 o
  -4   2  11      400.53      412.50     18.70 o
  -3   2  11       43.60       32.55      5.17 o
  -2   2  11       49.68       46.85      4.71 o
  -1   2  11       17.64       20.98      4.68 o
   0   2  11      149.93      135.07      6.78 o
   1   2  11      133.52      138.03      8.65 o
   2   2  11      160.42      163.88      6.28 o
   3   2  11      216.11      241.28     12.62 o
   4   2  11       26.93       19.49      5.94 o
   5   2  11       45.16       50.60     11.57 o
   6   2  11       47.43       56.27      8.65 o
   7   2  11       10.56       19.85      9.18 o
   8   2  11       69.75       87.96      9.18 o
   9   2  11      114.36      168.49     17.57 o
 -13   3  11       40.24       46.97     25.91 o
 -12   3  11       14.98        3.59      8.67 o
 -11   3  11       94.44       88.22     10.20 o
 -10   3  11       15.73       26.95     14.75 o
  -9   3  11       14.88        5.62      5.87 o
  -8   3  11       64.99       64.50      9.82 o
  -7   3  11      200.71      226.29     18.93 o
  -6   3  11       69.81       50.56     10.52 o
  -5   3  11       23.53       43.26     11.22 o
  -4   3  11      168.59      168.89      6.07 o
  -3   3  11      338.80      336.76     14.91 o
  -2   3  11      350.10      336.96     20.64 o
  -1   3  11      410.28      380.41      9.87 o
   0   3  11      299.15      280.60     16.83 o
   1   3  11       66.53       76.54      4.70 o
   2   3  11      108.82       96.25     12.12 o
   3   3  11       66.62       69.56     12.65 o
   4   3  11       81.94       69.07     16.55 o
   5   3  11       94.02       88.68     24.72 o
   6   3  11      159.47      167.02     13.31 o
   7   3  11      150.67      159.17     20.72 o
   8   3  11       52.75       36.33      9.76 o
   9   3  11       12.11        7.03     18.57 o
 -12   4  11       33.33       -0.46     15.55 o
 -11   4  11        0.45       14.06      7.69 o
 -10   4  11       56.86       67.59      9.44 o
  -9   4  11       50.65       39.73      8.40 o
  -8   4  11       11.27        2.27      5.87 o
  -7   4  11        6.73       16.68      7.85 o
  -6   4  11      126.74      114.45      5.51 o
  -5   4  11      124.39      118.27      6.41 o
  -4   4  11       94.31       94.29     20.32 o
  -3   4  11      162.01      145.78     16.79 o
  -2   4  11       55.32       49.89      6.80 o
  -1   4  11       25.65       26.56      4.87 o
   0   4  11      233.02      238.86     12.86 o
   1   4  11       21.68       24.59      4.62 o
   2   4  11        4.19       14.28     10.84 o
   3   4  11       63.13       67.85     14.49 o
   4   4  11       54.31       59.61      9.24 o
   5   4  11       33.30       34.49      8.89 o
   6   4  11        3.18        3.62      6.81 o
   7   4  11        4.23       23.54     17.36 o
   8   4  11       54.80       53.58     35.91 o
 -11   5  11        6.33       24.29     19.37 o
 -10   5  11       26.39       25.91     12.15 o
  -9   5  11        2.55       -6.44      7.91 o
  -8   5  11       32.00       14.27      9.85 o
  -7   5  11      127.87      124.73     10.30 o
  -6   5  11       14.20        8.54      7.74 o
  -5   5  11       61.63       60.01     15.67 o
  -4   5  11       91.33       91.17      7.01 o
  -3   5  11      168.05      146.66     11.67 o
  -2   5  11       53.63       54.19      8.19 o
  -1   5  11       39.22       45.99      7.10 o
   0   5  11       29.41       20.04      7.01 o
   1   5  11       39.89       38.41      4.69 o
   2   5  11       82.67       87.09     10.01 o
   3   5  11      197.94      210.19     17.86 o
   4   5  11       16.50       31.39      6.41 o
   5   5  11       70.37       66.95     13.11 o
   6   5  11       23.86       43.17     40.49 o
   7   5  11       33.69       46.97     21.76 o
 -10   6  11       31.53       44.81     20.52 o
  -9   6  11      121.45      157.00     19.37 o
  -8   6  11      154.98      191.28     14.62 o
  -7   6  11       58.27       67.49     14.38 o
  -6   6  11       37.70       35.67     16.80 o
  -5   6  11       13.85       10.81      6.07 o
  -4   6  11        8.77       13.08     11.86 o
  -3   6  11        3.97        6.98      5.24 o
  -2   6  11       64.83       69.04     11.31 o
  -1   6  11       45.54       52.29     14.23 o
   0   6  11       30.80       21.28      6.41 o
   1   6  11      109.88      110.97      8.63 o
   2   6  11       88.06      101.79      9.60 o
   3   6  11      140.66      126.27     13.73 o
   4   6  11       34.51       25.10     13.74 o
   5   6  11       61.86       71.07     35.63 o
   6   6  11       83.72      126.18     28.56 o
  -8   7  11        7.11       15.66     15.93 o
  -7   7  11      145.64      175.74     20.24 o
  -6   7  11       55.25       46.23     26.72 o
  -5   7  11       27.44       25.14     38.87 o
  -4   7  11        4.79        4.01      6.31 o
  -3   7  11        7.39        3.01      6.68 o
  -2   7  11       18.33       22.54      7.55 o
  -1   7  11       16.07       20.84     11.88 o
   0   7  11       11.06       15.53     11.29 o
   1   7  11       13.96       11.34     18.62 o
   2   7  11       19.77       31.29     12.70 o
   3   7  11      112.63       93.74     16.34 o
   4   7  11       35.81       42.76     21.16 o
  -4   8  11       48.62       21.05     32.39 o
  -3   8  11       25.12      -14.58     22.67 o
  -2   8  11        2.66       -5.15     11.25 o
  -1   8  11        6.28       -8.64     38.87 o
   0   8  11       24.16       24.69     26.72 o
 -13   0  12        2.14       -9.72     25.91 o
 -12   0  12       13.83        8.10     14.58 o
 -11   0  12       57.81       74.50     16.19 o
 -10   0  12        4.14      -11.34     12.96 o
  -9   0  12        0.13        0.00     12.96 o
  -8   0  12       13.25       16.19     17.81 o
  -7   0  12      309.87      301.23     21.05 o
  -6   0  12        3.96       -2.27     10.78 o
  -5   0  12      249.01      202.81     35.63 o
  -4   0  12        8.67        7.29      6.87 o
  -3   0  12      448.27      434.22     17.06 o
  -2   0  12       61.38       56.64     25.91 o
  -1   0  12        0.08        6.12      5.06 o
   0   0  12       49.97       60.20      9.72 o
   1   0  12       46.26       51.01      7.08 o
   2   0  12        4.03        6.10      6.87 o
   3   0  12        8.06       10.53     10.53 o
   4   0  12     1987.32     1882.60     40.54 o
   5   0  12        7.61        9.45     12.15 o
   6   0  12        0.88       20.41     11.28 o
   7   0  12        0.05       -3.24     10.31 o
   8   0  12       11.00       24.94     16.17 o
   9   0  12       26.31       56.68     25.91 o
 -13   1  12       88.83       94.92     23.97 o
 -12   1  12       28.59       44.24     10.83 o
 -11   1  12       32.34       37.12     21.05 o
 -10   1  12       34.72       71.57     27.53 o
  -9   1  12       25.22       25.10     13.77 o
  -8   1  12       47.25       62.24     21.86 o
  -7   1  12      115.99       92.02     16.19 o
  -6   1  12       47.90       84.70     16.36 o
  -5   1  12       56.82       55.73      7.99 o
  -4   1  12       21.17       15.25      5.10 o
  -3   1  12      191.83      194.76      7.48 o
  -2   1  12      161.53      171.97      8.18 o
  -1   1  12       27.04       38.16      4.40 o
   0   1  12      121.92      110.76      6.13 o
   1   1  12       98.62       84.39      7.01 o
   2   1  12       74.88       72.38     10.52 o
   3   1  12      169.76      168.65      7.60 o
   4   1  12      107.01      105.41     12.62 o
   5   1  12      148.33      107.41     15.81 o
   6   1  12       28.02       36.25      7.66 o
   7   1  12       69.24       62.26     12.13 o
   8   1  12        1.71       10.56     12.99 o
   9   1  12       57.25       57.29     17.90 o
 -13   2  12        3.33       -1.62     29.15 o
 -12   2  12       84.54       93.54     13.18 o
 -11   2  12       82.95      118.05     20.24 o
 -10   2  12       44.78       82.81     11.12 o
  -9   2  12       40.02       63.00     11.11 o
  -8   2  12       28.90       17.41     10.21 o
  -7   2  12       82.76       84.18      8.79 o
  -6   2  12      148.64      147.91     15.66 o
  -5   2  12      128.09      132.51      8.03 o
  -4   2  12      111.91      154.37      7.47 o
  -3   2  12      143.32      106.80      7.17 o
  -2   2  12      181.56      165.63     11.73 o
  -1   2  12       84.86       72.68      7.95 o
   0   2  12      104.81       92.15     10.99 o
   1   2  12        4.87        7.13      4.48 o
   2   2  12       75.72       58.32      4.97 o
   3   2  12      136.55      121.04      7.45 o
   4   2  12       63.67       59.67      7.50 o
   5   2  12       82.62       90.59     10.37 o
   6   2  12       86.44       85.77     15.19 o
   7   2  12       13.22        3.56      7.72 o
   8   2  12       38.42       21.86     11.20 o
   9   2  12       11.44        9.25     25.91 o
 -12   3  12       44.61       53.76     15.61 o
 -11   3  12       50.37       77.98     13.80 o
 -10   3  12       16.97       16.03      8.59 o
  -9   3  12       38.37       53.51      7.81 o
  -8   3  12       12.02       23.03      7.55 o
  -7   3  12        9.74       13.50     11.20 o
  -6   3  12      120.72      135.66     12.51 o
  -5   3  12      205.31      203.62     17.41 o
  -4   3  12       56.29       47.97      7.18 o
  -3   3  12      274.93      245.69      8.51 o
  -2   3  12      199.69      186.45      7.36 o
  -1   3  12       37.84       36.87      7.01 o
   0   3  12      299.59      274.86      9.82 o
   1   3  12       82.58       94.98     10.35 o
   2   3  12        3.20       15.77      9.82 o
   3   3  12        9.52       20.21      6.52 o
   4   3  12       43.20       15.24      7.62 o
   5   3  12       15.91       24.88      9.61 o
   6   3  12        9.00       15.86      9.97 o
   7   3  12        4.21       21.19      9.34 o
   8   3  12       14.35       24.12     19.13 o
 -11   4  12       27.22       24.52      8.70 o
 -10   4  12        4.51       15.08     18.06 o
  -9   4  12        4.14       10.33     12.36 o
  -8   4  12        4.97       22.73     13.37 o
  -7   4  12        1.16       -8.55      5.70 o
  -6   4  12      124.98      126.79     17.07 o
  -5   4  12       14.40       15.63      4.07 o
  -4   4  12       66.54       75.69     10.03 o
  -3   4  12       34.77       41.80     10.00 o
  -2   4  12       72.01       68.52     10.43 o
  -1   4  12      300.52      262.85      9.43 o
   0   4  12       33.96       33.33      7.86 o
   1   4  12       69.40       83.87      9.25 o
   2   4  12      105.40      124.38     12.86 o
   3   4  12       14.38       40.93     37.51 o
   4   4  12       23.18       15.55      9.92 o
   5   4  12      107.33       94.43     10.20 o
   6   4  12       54.46       74.92     14.22 o
   7   4  12       13.96       28.35     13.79 o
 -10   5  12       22.50       40.75     13.46 o
  -9   5  12       31.08       26.44     10.95 o
  -8   5  12        1.52       10.28     17.31 o
  -7   5  12       20.39       28.97      7.76 o
  -6   5  12        3.72       11.61      9.99 o
  -5   5  12       16.15       34.06     12.61 o
  -4   5  12       39.75       48.62      9.93 o
  -3   5  12       52.87       36.03      6.07 o
  -2   5  12        5.43       14.76      6.06 o
  -1   5  12       51.85       54.22      7.83 o
   0   5  12      163.12      167.26     15.16 o
   1   5  12       10.65       18.79     10.08 o
   2   5  12       14.13        4.67      8.40 o
   3   5  12      156.33      161.92     15.28 o
   4   5  12       84.98       61.19     13.28 o
   5   5  12       18.37       25.38      9.78 o
   6   5  12       73.19       70.63     16.03 o
  -9   6  12      124.96      137.39     36.44 o
  -8   6  12       13.10       35.37     26.78 o
  -7   6  12      280.32      315.83     17.95 o
  -6   6  12       71.41       95.68     10.05 o
  -5   6  12       36.00       15.98      7.76 o
  -4   6  12       29.50       69.87     27.16 o
  -3   6  12      129.54      107.18     15.34 o
  -2   6  12       30.09       29.20      5.43 o
  -1   6  12       33.05       45.99      7.46 o
   0   6  12       24.93       30.53      9.22 o
   1   6  12        5.23        2.47      7.98 o
   2   6  12       10.20       22.28      8.49 o
   3   6  12      161.16      151.52     17.81 o
   4   6  12      180.10      203.20     25.59 o
   5   6  12      111.62      157.43     22.56 o
  -6   7  12        3.64        7.14     17.00 o
  -5   7  12        8.67       12.22     13.82 o
  -4   7  12        5.99       12.56     18.80 o
  -3   7  12        5.58        9.64     14.11 o
  -2   7  12        0.49       -8.44      7.91 o
  -1   7  12       31.13       33.92      9.21 o
   0   7  12       25.71       42.72     42.11 o
   1   7  12       36.97       33.01     19.43 o
   2   7  12        3.79       13.63     13.18 o
 -12   0  13        6.13        9.72     12.96 o
 -11   0  13        5.95        9.72     14.58 o
 -10   0  13       11.45       24.29     21.05 o
  -9   0  13        8.30       25.91     12.96 o
  -8   0  13       38.00      108.51     16.19 o
  -7   0  13      109.18      170.05     19.43 o
  -6   0  13      246.78      257.50     21.05 o
  -5   0  13       37.34       22.67     14.58 o
  -4   0  13       94.19      168.41     25.91 o
  -3   0  13       37.38       29.69      8.69 o
  -2   0  13        2.16        2.83     12.15 o
  -1   0  13        8.86       15.22      5.39 o
   0   0  13       10.69        1.62      6.87 o
   1   0  13       46.39       41.99     11.34 o
   2   0  13       27.72        8.33      9.72 o
   3   0  13        2.21        9.72     19.43 o
   4   0  13       14.65       13.05      9.68 o
   5   0  13        4.41        7.69     13.60 o
   6   0  13      555.38      613.19     35.00 o
   7   0  13       76.86       71.79     25.10 o
   8   0  13      109.42       90.69     22.67 o
 -12   1  13       25.71        4.94     11.28 o
 -11   1  13       14.82       18.62      9.16 o
 -10   1  13       76.55       78.62     13.13 o
  -9   1  13       35.34       34.56     22.67 o
  -8   1  13       65.76       85.22     12.60 o
  -7   1  13      147.66      134.00     12.84 o
  -6   1  13        2.98       17.38     17.81 o
  -5   1  13       28.97       40.65     11.45 o
  -4   1  13       43.59       32.21      5.30 o
  -3   1  13       98.65      105.22     11.92 o
  -2   1  13      216.14      228.15     17.06 o
  -1   1  13       69.54       63.42      6.03 o
   0   1  13       76.97       72.85     14.50 o
   1   1  13      110.79       94.07     17.06 o
   2   1  13      215.21      221.53     24.78 o
   3   1  13       21.39        9.31      5.67 o
   4   1  13       38.26       20.91      7.41 o
   5   1  13      180.83      205.39     14.18 o
   6   1  13       88.09       66.05      9.38 o
   7   1  13      128.29      155.10     23.27 o
   8   1  13        1.99       16.55     19.43 o
 -12   2  13        0.57      -21.31     17.07 o
 -11   2  13       31.86       27.83     22.67 o
 -10   2  13       31.13       21.98     11.66 o
  -9   2  13       15.10       14.85      6.71 o
  -8   2  13       17.87       11.48     14.09 o
  -7   2  13       33.31       57.41      6.32 o
  -6   2  13        2.74        0.73      8.23 o
  -5   2  13      197.32      175.58     10.99 o
  -4   2  13       66.12       57.08      5.87 o
  -3   2  13       72.53       53.02      6.21 o
  -2   2  13      151.07      127.47      8.67 o
  -1   2  13       13.49       10.39      5.87 o
   0   2  13      379.20      350.49     14.73 o
   1   2  13       38.03       29.58      8.65 o
   2   2  13       23.42       31.83      6.35 o
   3   2  13       14.64        7.40      9.58 o
   4   2  13        2.51       -4.99     14.92 o
   5   2  13        1.57       -1.13      8.67 o
   6   2  13       27.89       33.67     20.53 o
   7   2  13       16.99        1.77     12.56 o
   8   2  13       17.00       26.13     20.07 o
 -11   3  13       64.96       75.20     13.40 o
 -10   3  13       19.06       10.31     10.27 o
  -9   3  13       36.83       75.79      9.87 o
  -8   3  13       71.24       78.13      9.63 o
  -7   3  13       34.44       47.62     18.48 o
  -6   3  13      102.68       98.12      8.51 o
  -5   3  13       55.32       55.63      7.76 o
  -4   3  13      134.08      128.68     17.35 o
  -3   3  13       15.10       36.39      7.41 o
  -2   3  13        4.26       -6.38      4.26 o
  -1   3  13      125.74      124.43     14.06 o
   0   3  13      287.09      293.40     22.67 o
   1   3  13      138.98      131.09     16.86 o
   2   3  13       30.80       37.64     10.16 o
   3   3  13        0.09       -9.45      7.32 o
   4   3  13       49.31       61.23      8.04 o
   5   3  13       17.44       11.51      8.36 o
   6   3  13       49.08       82.57     18.33 o
   7   3  13        8.00       50.78     23.91 o
 -11   4  13        2.51       -6.86     21.05 o
 -10   4  13        8.74       24.59     13.65 o
  -9   4  13        8.28        0.10     12.57 o
  -8   4  13       44.39       68.78      8.67 o
  -7   4  13        7.04       -5.00      9.76 o
  -6   4  13        1.50       -5.13     10.75 o
  -5   4  13       12.90       19.64     11.40 o
  -4   4  13        9.48        8.85      9.37 o
  -3   4  13       15.87       22.27      7.29 o
  -2   4  13        5.97       11.20      5.38 o
  -1   4  13       34.35       26.01     10.67 o
   0   4  13      100.76       98.76      8.31 o
   1   4  13       98.63      108.77      9.19 o
   2   4  13        2.14        1.53     12.16 o
   3   4  13       21.04       26.31     16.13 o
   4   4  13       40.52       61.80     12.54 o
   5   4  13        3.99        7.32      8.60 o
   6   4  13       18.92       21.45     11.63 o
  -9   5  13        6.79      -13.35     10.50 o
  -8   5  13       25.57       58.47     40.49 o
  -7   5  13       58.01       54.90     10.22 o
  -6   5  13       47.33       58.26     25.59 o
  -5   5  13      154.48      156.16     11.71 o
  -4   5  13       43.69       96.11     15.02 o
  -3   5  13       45.26       45.76      7.36 o
  -2   5  13       90.22       90.24     29.15 o
  -1   5  13       51.13       37.63      7.02 o
   0   5  13       18.71       15.19      7.40 o
   1   5  13      109.00      104.01     11.92 o
   2   5  13       58.79       67.56     18.81 o
   3   5  13       17.00       13.73      8.29 o
   4   5  13       79.92       95.10     28.52 o
   5   5  13       23.88       23.93     15.18 o
  -8   6  13       29.19      -15.64     27.23 o
  -7   6  13       49.59       83.88     13.63 o
  -6   6  13       44.10       67.04     11.39 o
  -5   6  13        1.28       24.35     17.55 o
  -4   6  13       52.95       59.54     28.16 o
  -3   6  13        1.80       13.14     17.99 o
  -2   6  13       16.64        5.55      7.77 o
  -1   6  13       24.83       30.22      8.57 o
   0   6  13       36.59       55.17      8.32 o
   1   6  13       17.67       11.40      7.13 o
   2   6  13       61.22       68.87     14.85 o
   3   6  13       33.83       46.29     21.86 o
  -5   7  13        8.36       13.60     19.43 o
  -4   7  13        2.86       19.47     16.41 o
  -3   7  13        6.97       38.97     27.08 o
  -2   7  13       13.81       15.91     12.76 o
  -1   7  13       27.35       27.21     18.87 o
   0   7  13       19.34       -2.97     17.81 o
 -12   0  14      110.87      217.01     37.25 o
 -11   0  14       12.46       -6.48     16.19 o
 -10   0  14        2.60       12.96     17.81 o
  -9   0  14       64.87      131.18     22.67 o
  -8   0  14        8.85       46.97     19.43 o
  -7   0  14        7.68       -3.24     14.58 o
  -6   0  14       63.12       55.06     17.81 o
  -5   0  14        7.22      -11.34     11.34 o
  -4   0  14       42.45       19.43     12.96 o
  -3   0  14        2.36        3.24     12.96 o
  -2   0  14       18.90        9.34      8.91 o
  -1   0  14       99.78       81.79     10.12 o
   0   0  14        4.75        0.22      8.91 o
   1   0  14       24.94       15.26     10.48 o
   2   0  14      103.68      117.15     21.86 o
   3   0  14        1.20       -3.60     10.12 o
   4   0  14       18.76       40.61     14.58 o
   5   0  14       21.22       11.05     21.05 o
   6   0  14      165.28      175.59     38.87 o
   7   0  14       58.66       75.51     18.22 o
 -12   1  14       23.42       85.31     61.54 o
 -11   1  14       24.00       14.04     16.19 o
 -10   1  14        0.86       -6.80     11.28 o
  -9   1  14       12.67       -1.91      9.68 o
  -8   1  14       24.67      -11.34      9.16 o
  -7   1  14       30.53       56.95     22.67 o
  -6   1  14        0.59       -3.54      8.95 o
  -5   1  14        4.86        0.81     10.53 o
  -4   1  14       64.36       72.78     20.24 o
  -3   1  14       12.78       16.00      6.21 o
  -2   1  14        9.50       19.16      6.08 o
  -1   1  14       73.93       57.66      6.40 o
   0   1  14       88.82       99.77      7.30 o
   1   1  14       15.55       15.74      5.69 o
   2   1  14      147.15      156.84     25.25 o
   3   1  14       72.63       64.48     10.43 o
   4   1  14        1.48       -1.07     10.82 o
   5   1  14        2.46       47.40     10.75 o
   6   1  14       43.01       38.44     12.98 o
   7   1  14      131.15      132.27     41.10 o
 -11   2  14        8.63       15.52     16.34 o
 -10   2  14       32.65       23.78     10.83 o
  -9   2  14       24.31       22.44     18.62 o
  -8   2  14      124.13      166.39     56.68 o
  -7   2  14       24.58       13.88     11.66 o
  -6   2  14       11.71       10.40      3.98 o
  -5   2  14       35.51       35.50      5.70 o
  -4   2  14       31.77       29.27     10.33 o
  -3   2  14       11.86        2.80      7.91 o
  -2   2  14       12.59       19.43     10.69 o
  -1   2  14       49.80       44.94      6.62 o
   0   2  14       17.85       13.01      7.25 o
   1   2  14       42.01       34.52     12.30 o
   2   2  14       37.17       50.33      6.61 o
   3   2  14        1.26        5.07     10.52 o
   4   2  14       28.61       21.62     10.41 o
   5   2  14       26.67       53.58     14.60 o
   6   2  14        6.02      -16.18     10.79 o
   7   2  14       25.96       14.16     15.39 o
 -11   3  14        0.27      -34.01     32.39 o
 -10   3  14       46.50       42.67     17.81 o
  -9   3  14       19.61       -2.73     10.83 o
  -8   3  14       11.22      -12.49     11.98 o
  -7   3  14      119.77      140.79     16.77 o
  -6   3  14       92.45       77.57     11.41 o
  -5   3  14       21.45       10.45      7.69 o
  -4   3  14       44.23       29.28      7.76 o
  -3   3  14       25.53       24.52     15.22 o
  -2   3  14       13.29       23.48      7.44 o
  -1   3  14       28.15       19.34      6.41 o
   0   3  14       99.78       91.54     12.63 o
   1   3  14       82.20       75.16      7.73 o
   2   3  14        3.53       10.54     16.60 o
   3   3  14       20.02       22.10      8.91 o
   4   3  14       16.53       28.48      9.00 o
   5   3  14       43.63       55.44     18.62 o
   6   3  14        7.70        1.09     13.62 o
 -10   4  14       41.62       63.16     24.29 o
  -9   4  14       40.96       52.02     12.96 o
  -8   4  14       59.82       39.39     10.91 o
  -7   4  14       15.99        3.78      9.26 o
  -6   4  14       58.45       91.74     24.30 o
  -5   4  14        8.68       10.67      8.51 o
  -4   4  14       10.60       -3.30      9.00 o
  -3   4  14       38.80       25.70      8.53 o
  -2   4  14        6.26        2.24      6.87 o
  -1   4  14       71.91       53.03      8.97 o
   0   4  14        2.03        2.24      8.71 o
   1   4  14       42.29       40.47     15.89 o
   2   4  14       22.80       37.69     11.35 o
   3   4  14       19.16       21.96      8.99 o
   4   4  14        5.60        4.05     12.41 o
   5   4  14       24.24      -10.64     13.57 o
  -9   5  14        9.55       26.37     23.32 o
  -8   5  14       51.92       55.66     13.73 o
  -7   5  14       43.09       29.83     21.54 o
  -6   5  14       45.18       29.38     11.33 o
  -5   5  14        5.19       24.09     10.35 o
  -4   5  14        0.57        4.40      7.97 o
  -3   5  14       50.21       68.48     16.90 o
  -2   5  14       38.88       59.18     10.12 o
  -1   5  14        1.49        6.48     17.00 o
   0   5  14        7.34       11.95      7.19 o
   1   5  14       38.48       63.56     16.13 o
   2   5  14       15.19        7.69      9.40 o
   3   5  14        1.66       25.26     11.60 o
   4   5  14        7.11        7.02     17.00 o
  -6   6  14       25.60       25.40     14.00 o
  -5   6  14       47.46       78.24     28.37 o
  -4   6  14        6.14       -2.98     11.17 o
  -3   6  14        7.96       18.15     12.52 o
  -2   6  14       19.63       19.43     12.96 o
  -1   6  14       70.25       79.15     15.70 o
   0   6  14       56.86       69.64     31.68 o
   1   6  14       34.23       36.95     12.56 o
   2   6  14       73.33       41.58     20.61 o
 -11   0  15        0.55       12.96     37.25 o
 -10   0  15      225.61      289.89     32.39 o
  -9   0  15        4.28        1.62     17.81 o
  -8   0  15       92.67       84.21     19.43 o
  -7   0  15        0.38       -1.62     14.58 o
  -6   0  15       19.32       24.29     16.19 o
  -5   0  15       52.63       55.06     14.58 o
  -4   0  15       22.11       -6.48     14.58 o
  -3   0  15       30.41       51.82     16.19 o
  -2   0  15       42.22       35.61     28.34 o
  -1   0  15       75.73       64.00     17.81 o
   0   0  15       18.15       35.69      9.29 o
   1   0  15       26.00       39.03     16.19 o
   2   0  15      342.42      311.99     18.66 o
   3   0  15        1.22        6.48     16.19 o
   4   0  15      147.40      132.80     21.05 o
   5   0  15       14.17       -2.43     12.60 o
   6   0  15        0.50       -2.79     15.12 o
 -11   1  15       11.19       18.41     39.68 o
 -10   1  15       10.36        5.86     12.96 o
  -9   1  15       23.42       48.58     14.89 o
  -8   1  15      112.97      144.45     43.73 o
  -7   1  15       45.34       65.66     15.43 o
  -6   1  15       63.42       83.12     11.98 o
  -5   1  15       16.58       11.34     13.77 o
  -4   1  15        0.66       11.34      9.68 o
  -3   1  15       30.34       41.68     11.93 o
  -2   1  15       23.61       40.45     14.03 o
  -1   1  15       24.89       26.77      8.65 o
   0   1  15      102.34      100.38      8.99 o
   1   1  15        7.20       25.15      7.68 o
   2   1  15       16.74       13.02      8.36 o
   3   1  15       26.15       17.12     10.09 o
   4   1  15        3.60        0.16      8.31 o
   5   1  15        2.56        0.06      9.03 o
   6   1  15        1.65       42.43     23.36 o
 -11   2  15       26.45       50.30     20.02 o
 -10   2  15       26.66       -2.35     23.72 o
  -9   2  15        9.23       18.62     13.18 o
  -8   2  15        6.02      -12.26     11.98 o
  -7   2  15      134.61      152.40     16.03 o
  -6   2  15       90.05       87.51     16.19 o
  -5   2  15       11.89        4.05      5.75 o
  -4   2  15        8.97        4.13      6.32 o
  -3   2  15       22.64       10.80     14.25 o
  -2   2  15        2.43       11.92      7.83 o
  -1   2  15       35.34       33.11      8.19 o
   0   2  15       16.85        5.17      7.71 o
   1   2  15       53.70       47.90     10.29 o
   2   2  15       15.31       33.68      9.45 o
   3   2  15        4.81       -6.08     19.76 o
   4   2  15        6.58       -4.03     11.64 o
   5   2  15        2.59      -16.45     19.53 o
   6   2  15        2.67       -3.99     17.85 o
 -10   3  15        1.31       -1.80     15.43 o
  -9   3  15       77.01      136.43     19.07 o
  -8   3  15       71.62       88.15     17.81 o
  -7   3  15       72.61       92.68     14.37 o
  -6   3  15       65.17       78.90      9.65 o
  -5   3  15      127.23      160.51     19.81 o
  -4   3  15       12.36       18.66      8.07 o
  -3   3  15        0.40       -0.64      8.93 o
  -2   3  15       13.32       27.35     15.99 o
  -1   3  15      106.93      105.87     25.05 o
   0   3  15       27.76       35.95     14.81 o
   1   3  15       22.95       29.52      8.09 o
   2   3  15       86.20       67.37     20.77 o
   3   3  15       58.10       74.77     11.49 o
   4   3  15        6.01       -9.59     11.04 o
   5   3  15        9.72       -6.30     13.69 o
  -9   4  15       21.63       34.01     34.01 o
  -8   4  15       19.79       -3.24     21.76 o
  -7   4  15      166.87      171.97     15.91 o
  -6   4  15      197.74      247.60     19.89 o
  -5   4  15       21.34       24.87     10.55 o
  -4   4  15       17.94        8.42      8.70 o
  -3   4  15       29.47       35.92     11.25 o
  -2   4  15       17.47       15.87     12.96 o
  -1   4  15       71.14       99.59     25.91 o
   0   4  15       10.45       -6.95     11.87 o
   1   4  15       52.42       50.16     27.49 o
   2   4  15       26.28       18.64     12.02 o
   3   4  15        7.66       17.08     15.82 o
   4   4  15       30.99       26.20     13.43 o
  -7   5  15       28.59      -12.83     14.76 o
  -6   5  15       25.87        5.33     17.72 o
  -5   5  15       19.75        9.27      9.24 o
  -4   5  15       22.94       37.09     16.38 o
  -3   5  15       78.53      138.87     32.92 o
  -2   5  15       15.95       -6.48     10.31 o
  -1   5  15       70.88       67.92     14.76 o
   0   5  15       51.36      109.59     15.91 o
   1   5  15       26.53       25.83     19.07 o
   2   5  15       36.39       51.97     35.08 o
  -4   6  15       43.17       49.43     12.42 o
  -3   6  15       25.92       71.10     17.52 o
  -2   6  15        6.08       25.62     15.91 o
  -1   6  15       12.84       36.63     17.90 o
 -10   0  16      148.77      105.27     30.77 o
  -9   0  16        1.93       14.58     16.19 o
  -8   0  16       43.52       19.43     17.81 o
  -7   0  16       96.19      150.61     24.29 o
  -6   0  16       94.18       72.88     22.67 o
  -5   0  16        1.43       66.40     16.19 o
  -4   0  16       35.76       21.05     17.81 o
  -3   0  16       22.23      -12.96     12.96 o
  -2   0  16       15.81       59.92     14.58 o
  -1   0  16        8.08       -1.62     17.81 o
   0   0  16      289.60      377.34     27.53 o
   1   0  16       13.18       16.19     14.58 o
   2   0  16        3.83       -3.24     16.19 o
   3   0  16        0.02      -11.34     16.19 o
   4   0  16        0.50      -29.15     22.67 o
   5   0  16        0.66      139.28     42.11 o
 -10   1  16       37.61       65.72     21.67 o
  -9   1  16      184.50      249.43     22.77 o
  -8   1  16       42.79       33.95     14.37 o
  -7   1  16       20.83       40.37     38.87 o
  -6   1  16       13.38       30.70     13.13 o
  -5   1  16       44.37       48.58     12.44 o
  -4   1  16       12.63       14.65     12.84 o
  -3   1  16        2.10       11.46     11.42 o
  -2   1  16       34.69       26.51     11.34 o
  -1   1  16       52.58      102.98     14.37 o
   0   1  16       47.12       91.83     21.05 o
   1   1  16        1.39       -4.65     13.13 o
   2   1  16       31.93       44.46     11.28 o
   3   1  16        9.02       25.83     11.98 o
   4   1  16        9.02       36.02     17.27 o
   5   1  16       15.70       15.48     16.47 o
 -10   2  16       38.26       38.87     18.32 o
  -9   2  16       19.85       45.64     45.35 o
  -8   2  16       72.45      112.59     16.03 o
  -7   2  16        1.66      -17.18     11.45 o
  -6   2  16       83.05      117.53     22.67 o
  -5   2  16       11.00       -0.28     43.73 o
  -4   2  16       29.35       61.26     12.15 o
  -3   2  16        8.88       -2.34     10.12 o
  -2   2  16       17.67       11.14     14.28 o
  -1   2  16       35.88       24.90     17.00 o
   0   2  16        8.49        9.00     15.39 o
   1   2  16       17.08       33.28     15.39 o
   2   2  16        7.55        0.48     15.43 o
   3   2  16        5.67       -5.79     11.17 o
   4   2  16        5.25       -6.80     14.81 o
  -9   3  16       11.25       50.20     30.77 o
  -8   3  16       15.71       19.23     17.38 o
  -7   3  16      106.58      111.96     55.06 o
  -6   3  16      299.08      321.43     19.37 o
  -5   3  16       82.48       88.33     14.01 o
  -4   3  16       22.39       19.56      9.38 o
  -3   3  16       45.68       48.00     14.28 o
  -2   3  16        3.83        2.92     13.77 o
  -1   3  16      106.27      106.82     14.28 o
   0   3  16       13.86        3.56     14.01 o
   1   3  16       28.61       81.07     34.01 o
   2   3  16        6.07       -2.18     21.13 o
   3   3  16       24.58       11.39     13.42 o
  -7   4  16       17.87       25.91     17.38 o
  -6   4  16       21.20       79.04     37.25 o
  -5   4  16       32.06       35.07     13.13 o
  -4   4  16        1.18        7.87     10.06 o
  -3   4  16       42.08       15.16      9.89 o
  -2   4  16       27.99       32.46     13.13 o
  -1   4  16       22.95       -3.53     23.48 o
   0   4  16       10.11       46.50     33.20 o
   1   4  16        9.84       43.64     14.51 o
   2   4  16        0.49      -10.18     15.41 o
  -5   5  16       12.45       30.77     17.18 o
  -4   5  16       85.21       92.94     45.35 o
  -3   5  16       12.45       35.61     14.16 o
  -2   5  16        4.75      -25.59     17.06 o
  -1   5  16      133.00      118.60     20.23 o
   0   5  16       44.50       52.31     27.53 o
  -9   0  17      391.85      466.42     55.06 o
  -8   0  17      302.87      231.59     43.73 o
  -7   0  17      104.96      106.89     22.67 o
  -6   0  17        1.37       24.29     25.91 o
  -5   0  17        9.66       17.81     19.43 o
  -4   0  17        3.49       22.67     19.43 o
  -3   0  17        6.72       43.73     21.05 o
  -2   0  17        0.01       14.58     17.81 o
  -1   0  17      110.83      145.75     22.67 o
   0   0  17        3.70       -6.48     12.96 o
   1   0  17       70.56      106.89     22.67 o
   2   0  17        0.13       43.73     25.91 o
   3   0  17       19.48       24.29     25.91 o
  -9   1  17       11.09      -23.04     18.13 o
  -8   1  17        7.04       41.70     72.88 o
  -7   1  17        0.07       11.34     20.24 o
  -6   1  17       19.12       15.39     12.60 o
  -5   1  17       38.43       83.98     22.67 o
  -4   1  17       10.78        3.73     12.84 o
  -3   1  17        5.38       20.29     10.83 o
  -2   1  17        0.47      -15.55     11.28 o
  -1   1  17       15.70        2.43     11.28 o
   0   1  17       17.65       -9.72     11.45 o
   1   1  17      355.06      389.88     20.52 o
   2   1  17       25.94       28.71     18.87 o
   3   1  17        4.15       19.14     28.34 o
  -8   2  17       93.86      172.44     44.54 o
  -7   2  17       19.79        8.36     17.50 o
  -6   2  17      138.26      131.24     17.00 o
  -5   2  17       65.82       49.38     17.81 o
  -4   2  17       54.90       23.82     23.48 o
  -3   2  17       10.83       12.89     13.60 o
  -2   2  17        9.61       22.60     20.24 o
  -1   2  17       47.93       44.42     15.55 o
   0   2  17       24.79       51.01     14.89 o
   1   2  17       40.27       12.79     10.83 o
   2   2  17        8.83       -0.14     17.90 o
  -7   3  17       68.94      115.24     25.10 o
  -6   3  17       30.37       31.51     23.48 o
  -5   3  17       95.55      104.16     14.76 o
  -4   3  17        9.41       11.57     11.66 o
  -3   3  17       11.81       10.53     11.45 o
  -2   3  17       77.57       66.64     13.48 o
  -1   3  17        1.21      -23.13     15.42 o
   0   3  17       47.88       39.70     19.82 o
   1   3  17        3.05       -1.19     21.40 o
  -5   4  17       87.36       93.22     19.37 o
  -4   4  17       84.45       53.52     22.56 o
  -3   4  17       13.87       36.57     19.77 o
  -2   4  17       17.54       21.72     16.34 o
  -1   4  17       16.77      -10.78     21.86 o
  -7   0  18        5.30       21.05     38.87 o
  -6   0  18       52.19       97.17     50.20 o
  -5   0  18      180.32      163.57     45.35 o
  -4   0  18       58.80      137.66     30.77 o
  -3   0  18       52.72       71.26     17.81 o
  -2   0  18       15.63       89.07     25.91 o
  -1   0  18       13.43        3.24     38.87 o
   0   0  18        4.25       12.96     24.29 o
   1   0  18       17.43       51.82     40.49 o
  -7   1  18       36.30       80.26     51.82 o
  -6   1  18       73.61       72.65     19.43 o
  -5   1  18       52.29       15.57     20.60 o
  -4   1  18       27.46       92.52     57.49 o
  -3   1  18       25.12       24.45     18.62 o
  -2   1  18       55.75       55.58     14.58 o
  -1   1  18        1.78      -34.01     22.67 o
   0   1  18       54.18       77.14     28.34 o
   1   1  18       24.20       36.38     55.87 o
  -6   2  18       14.23        8.10     19.47 o
  -5   2  18       44.06       36.58     19.43 o
  -4   2  18       12.18       26.74     23.29 o
  -3   2  18       84.86      128.19     34.82 o
  -2   2  18      104.06      122.08     29.15 o
  -1   2  18       20.64        4.29     29.96 o
   0   2  18        4.20       31.68     21.27 o
  -4   3  18      216.54      273.14     89.07 o
  -3   3  18      156.83      217.69     22.31 o
  -2   3  18       23.89       35.15     19.37 o
 
